# Supplementary material for: Biotic assemblages of gelatinous zooplankton in the Gulf of Mexico and adjacent waters: An evolutionary biogeographic approach
Source: PLoS One. 2024 Jul 29;19(7):e0307933. doi: 10.1371/journal.pone.0307933 (PMC11285929; doi:10.1371/journal.pone.0307933)
Supplement: S2 File — (XLSX) [file pone.0307933.s002.xlsx]

## Sheet: Hoja1
			Supraspecific taxa	Source	Taxa	Lon	Lat	Taxa ID
			Hydrozoa	Ahuatzin-Hernández et al. 2023	Abyla haeckeli	-87.3344	19.5675	1
			Hydrozoa	Ahuatzin-Hernández et al. 2023	Abyla haeckeli	-92.6693	24.9982	1
			Hydrozoa	Ahuatzin-Hernández et al. 2023	Abyla haeckeli	-96.0708	19.5708	1
			Hydrozoa	Ahuatzin-Hernández et al. 2023	Abyla haeckeli	-87.1416	18.5775	1
			Hydrozoa	Ahuatzin-Hernández et al. 2023	Abyla haeckeli	-86.95	20.1336	1
			Hydrozoa	Ahuatzin-Hernández et al. 2023	Abyla haeckeli	-87.3844	19.2181	1
			Hydrozoa	Ahuatzin-Hernández et al. 2023	Abyla haeckeli	-86.4836	21.5172	1
			Hydrozoa	Ahuatzin-Hernández et al. 2023	Abyla haeckeli	-87.55	18.6567	1
			Hydrozoa	Ahuatzin-Hernández et al. 2023	Abyla haeckeli	-94.5022	20.4189	1
			Hydrozoa	Ahuatzin-Hernández et al. 2023	Abyla haeckeli	-86.2667	20.6833	1
			Hydrozoa	Ahuatzin-Hernández et al. 2023	Abyla haeckeli	-87.0344	19.7333	1
			Hydrozoa	Ahuatzin-Hernández et al. 2023	Abyla haeckeli	-86.4342	20.9511	1
			Hydrozoa	Ahuatzin-Hernández et al. 2023	Abyla haeckeli	-92.9262	25.4991	1
			Hydrozoa	Ahuatzin-Hernández et al. 2023	Abyla haeckeli	-87.5178	18.7833	1
			Hydrozoa	Ahuatzin-Hernández et al. 2023	Abyla haeckeli	-87	20.55	1
			Hydrozoa	Ahuatzin-Hernández et al. 2023	Abyla trigona	-87.4186	18.3094	2
			Hydrozoa	Ahuatzin-Hernández et al. 2023	Abyla trigona	-91.5006	22.4042	2
			Hydrozoa	Ahuatzin-Hernández et al. 2023	Abyla trigona	-94.0003	23.9858	2
			Hydrozoa	Ahuatzin-Hernández et al. 2023	Abyla trigona	-95.5375	22.3869	2
			Hydrozoa	Ahuatzin-Hernández et al. 2023	Abyla trigona	-87.4633	18.1983	2
			Hydrozoa	Ahuatzin-Hernández et al. 2023	Abyla trigona	-96.9833	20.9844	2
			Hydrozoa	Ahuatzin-Hernández et al. 2023	Abyla trigona	-95.9858	25.0003	2
			Hydrozoa	Ahuatzin-Hernández et al. 2023	Abyla trigona	-94.5	20.4167	2
			Hydrozoa	Ahuatzin-Hernández et al. 2023	Abyla trigona	-87.1167	18.8317	2
			Hydrozoa	Ahuatzin-Hernández et al. 2023	Abyla trigona	-86.285	21.1756	2
			Hydrozoa	Ahuatzin-Hernández et al. 2023	Abyla trigona	-94.5	19.5	2
			Hydrozoa	Ahuatzin-Hernández et al. 2023	Abyla trigona	-84.3833	22.5833	2
			Hydrozoa	OBIS	Abyla trigona	-84.3833	22.5833	2
			Hydrozoa	OBIS	Abyla trigona	-79.35	27.533	2
			Hydrozoa	Ahuatzin-Hernández et al. 2023	Abylopsis eschscholtzii	-79.9359	27.4224	3
			Hydrozoa	Ahuatzin-Hernández et al. 2023	Abylopsis eschscholtzii	-87.25	19.6	3
			Hydrozoa	Ahuatzin-Hernández et al. 2023	Abylopsis eschscholtzii	-87.4333	18.3333	3
			Hydrozoa	Ahuatzin-Hernández et al. 2023	Abylopsis eschscholtzii	-97.15	21.5667	3
			Hydrozoa	Ahuatzin-Hernández et al. 2023	Abylopsis eschscholtzii	-94	24.9833	3
			Hydrozoa	Ahuatzin-Hernández et al. 2023	Abylopsis eschscholtzii	-87.4419	19.7758	3
			Hydrozoa	Ahuatzin-Hernández et al. 2023	Abylopsis eschscholtzii	-97	24.9836	3
			Hydrozoa	Ahuatzin-Hernández et al. 2023	Abylopsis eschscholtzii	-87.1167	18.5467	3
			Hydrozoa	Ahuatzin-Hernández et al. 2023	Abylopsis eschscholtzii	-91	24.0003	3
			Hydrozoa	Ahuatzin-Hernández et al. 2023	Abylopsis eschscholtzii	-95	19	3
			Hydrozoa	Ahuatzin-Hernández et al. 2023	Abylopsis eschscholtzii	-94	24	3
			Hydrozoa	Ahuatzin-Hernández et al. 2023	Abylopsis eschscholtzii	-87.2	19.05	3
			Hydrozoa	Ahuatzin-Hernández et al. 2023	Abylopsis eschscholtzii	-93	24	3
			Hydrozoa	Ahuatzin-Hernández et al. 2023	Abylopsis eschscholtzii	-87.7167	18.5667	3
			Hydrozoa	Ahuatzin-Hernández et al. 2023	Abylopsis eschscholtzii	-87.7031	18.7167	3
			Hydrozoa	Ahuatzin-Hernández et al. 2023	Abylopsis eschscholtzii	-94.9858	23	3
			Hydrozoa	Ahuatzin-Hernández et al. 2023	Abylopsis eschscholtzii	-87.6	18.4847	3
			Hydrozoa	Ahuatzin-Hernández et al. 2023	Abylopsis eschscholtzii	-91.1419	23.5083	3
			Hydrozoa	Ahuatzin-Hernández et al. 2023	Abylopsis eschscholtzii	-95.3333	20.4167	3
			Hydrozoa	Ahuatzin-Hernández et al. 2023	Abylopsis eschscholtzii	-87.1	19.3169	3
			Hydrozoa	Ahuatzin-Hernández et al. 2023	Abylopsis eschscholtzii	-92.9875	20.5	3
			Hydrozoa	Ahuatzin-Hernández et al. 2023	Abylopsis eschscholtzii	-87.4419	19.8011	3
			Hydrozoa	Ahuatzin-Hernández et al. 2023	Abylopsis eschscholtzii	-96.0006	21.7375	3
			Hydrozoa	Ahuatzin-Hernández et al. 2023	Abylopsis eschscholtzii	-97	21.4836	3
			Hydrozoa	Ahuatzin-Hernández et al. 2023	Abylopsis eschscholtzii	-87.5417	19.0167	3
			Hydrozoa	Ahuatzin-Hernández et al. 2023	Abylopsis eschscholtzii	-95.0833	19.5833	3
			Hydrozoa	Ahuatzin-Hernández et al. 2023	Abylopsis eschscholtzii	-87.6986	18.7233	3
			Hydrozoa	Ahuatzin-Hernández et al. 2023	Abylopsis eschscholtzii	-86.95	20.1336	3
			Hydrozoa	Ahuatzin-Hernández et al. 2023	Abylopsis eschscholtzii	-93.25	19	3
			Hydrozoa	Ahuatzin-Hernández et al. 2023	Abylopsis eschscholtzii	-87.7031	18.7208	3
			Hydrozoa	Ahuatzin-Hernández et al. 2023	Abylopsis eschscholtzii	-86.4836	21.5172	3
			Hydrozoa	Ahuatzin-Hernández et al. 2023	Abylopsis eschscholtzii	-87.0583	18.4	3
			Hydrozoa	Ahuatzin-Hernández et al. 2023	Abylopsis eschscholtzii	-86.7669	21.1681	3
			Hydrozoa	Ahuatzin-Hernández et al. 2023	Abylopsis eschscholtzii	-87.75	18.3167	3
			Hydrozoa	Ahuatzin-Hernández et al. 2023	Abylopsis eschscholtzii	-87.2167	18.6167	3
			Hydrozoa	Ahuatzin-Hernández et al. 2023	Abylopsis eschscholtzii	-87.5178	18.7833	3
			Hydrozoa	Ahuatzin-Hernández et al. 2023	Abylopsis eschscholtzii	-87.2917	18.5617	3
			Hydrozoa	Ahuatzin-Hernández et al. 2023	Abylopsis eschscholtzii	-91	21	3
			Hydrozoa	Ahuatzin-Hernández et al. 2023	Abylopsis eschscholtzii	-96	22	3
			Hydrozoa	Ahuatzin-Hernández et al. 2023	Abylopsis eschscholtzii	-87.4425	19.8231	3
			Hydrozoa	Ahuatzin-Hernández et al. 2023	Abylopsis eschscholtzii	-87.3344	19.5675	3
			Hydrozoa	Ahuatzin-Hernández et al. 2023	Abylopsis eschscholtzii	-86.7511	19.8667	3
			Hydrozoa	Ahuatzin-Hernández et al. 2023	Abylopsis eschscholtzii	-87.2844	19.5511	3
			Hydrozoa	Ahuatzin-Hernández et al. 2023	Abylopsis eschscholtzii	-86.775	21.5519	3
			Hydrozoa	Ahuatzin-Hernández et al. 2023	Abylopsis eschscholtzii	-87.15	20.3833	3
			Hydrozoa	Ahuatzin-Hernández et al. 2023	Abylopsis eschscholtzii	-87.4483	18.8167	3
			Hydrozoa	Ahuatzin-Hernández et al. 2023	Abylopsis eschscholtzii	-94.5	21.75	3
			Hydrozoa	Ahuatzin-Hernández et al. 2023	Abylopsis eschscholtzii	-86.5347	20.7	3
			Hydrozoa	Ahuatzin-Hernández et al. 2023	Abylopsis eschscholtzii	-94	21	3
			Hydrozoa	Ahuatzin-Hernández et al. 2023	Abylopsis eschscholtzii	-91.9836	21.9836	3
			Hydrozoa	Ahuatzin-Hernández et al. 2023	Abylopsis eschscholtzii	-88.5	22.5	3
			Hydrozoa	Ahuatzin-Hernández et al. 2023	Abylopsis eschscholtzii	-86.1833	21.4842	3
			Hydrozoa	Ahuatzin-Hernández et al. 2023	Abylopsis eschscholtzii	-93.4869	21.7672	3
			Hydrozoa	Ahuatzin-Hernández et al. 2023	Abylopsis eschscholtzii	-95.4189	20.9867	3
			Hydrozoa	Ahuatzin-Hernández et al. 2023	Abylopsis eschscholtzii	-87.3844	19.2181	3
			Hydrozoa	Ahuatzin-Hernández et al. 2023	Abylopsis eschscholtzii	-97.5	22.4167	3
			Hydrozoa	Ahuatzin-Hernández et al. 2023	Abylopsis eschscholtzii	-87.0344	19.7333	3
			Hydrozoa	Ahuatzin-Hernández et al. 2023	Abylopsis eschscholtzii	-96.5	23.5	3
			Hydrozoa	Ahuatzin-Hernández et al. 2023	Abylopsis eschscholtzii	-89.9836	24	3
			Hydrozoa	Ahuatzin-Hernández et al. 2023	Abylopsis eschscholtzii	-87.275	18.8317	3
			Hydrozoa	Ahuatzin-Hernández et al. 2023	Abylopsis eschscholtzii	-87.4553	19.82	3
			Hydrozoa	Ahuatzin-Hernández et al. 2023	Abylopsis eschscholtzii	-91.5006	22.4042	3
			Hydrozoa	Ahuatzin-Hernández et al. 2023	Abylopsis eschscholtzii	-86.2667	20.6833	3
			Hydrozoa	Ahuatzin-Hernández et al. 2023	Abylopsis eschscholtzii	-96	22.4167	3
			Hydrozoa	Ahuatzin-Hernández et al. 2023	Abylopsis eschscholtzii	-86.4342	20.9511	3
			Hydrozoa	Ahuatzin-Hernández et al. 2023	Abylopsis eschscholtzii	-95	25.9167	3
			Hydrozoa	Ahuatzin-Hernández et al. 2023	Abylopsis eschscholtzii	-96.9833	20.9844	3
			Hydrozoa	Ahuatzin-Hernández et al. 2023	Abylopsis eschscholtzii	-94	22	3
			Hydrozoa	Ahuatzin-Hernández et al. 2023	Abylopsis eschscholtzii	-87.0333	19.6	3
			Hydrozoa	Ahuatzin-Hernández et al. 2023	Abylopsis eschscholtzii	-87.3667	19.05	3
			Hydrozoa	Ahuatzin-Hernández et al. 2023	Abylopsis eschscholtzii	-95.5	19.5	3
			Hydrozoa	Ahuatzin-Hernández et al. 2023	Abylopsis eschscholtzii	-96	23	3
			Hydrozoa	Ahuatzin-Hernández et al. 2023	Abylopsis eschscholtzii	-93.5	19.5	3
			Hydrozoa	Ahuatzin-Hernández et al. 2023	Abylopsis eschscholtzii	-96	21.5	3
			Hydrozoa	Ahuatzin-Hernández et al. 2023	Abylopsis eschscholtzii	-87.4883	18.2	3
			Hydrozoa	Ahuatzin-Hernández et al. 2023	Abylopsis eschscholtzii	-97.0003	22.5003	3
			Hydrozoa	Ahuatzin-Hernández et al. 2023	Abylopsis eschscholtzii	-90.4858	21.9858	3
			Hydrozoa	Ahuatzin-Hernández et al. 2023	Abylopsis eschscholtzii	-87.1167	18.8317	3
			Hydrozoa	Ahuatzin-Hernández et al. 2023	Abylopsis eschscholtzii	-87.6	18.3333	3
			Hydrozoa	Ahuatzin-Hernández et al. 2023	Abylopsis eschscholtzii	-94	22.4167	3
			Hydrozoa	Ahuatzin-Hernández et al. 2023	Abylopsis eschscholtzii	-93.0525	21.9672	3
			Hydrozoa	Ahuatzin-Hernández et al. 2023	Abylopsis eschscholtzii	-92.9836	25.9169	3
			Hydrozoa	Ahuatzin-Hernández et al. 2023	Abylopsis eschscholtzii	-92.5	21	3
			Hydrozoa	Ahuatzin-Hernández et al. 2023	Abylopsis eschscholtzii	-87.4353	19.7842	3
			Hydrozoa	Ahuatzin-Hernández et al. 2023	Abylopsis eschscholtzii	-86.4342	21.3342	3
			Hydrozoa	Ahuatzin-Hernández et al. 2023	Abylopsis eschscholtzii	-87	22	3
			Hydrozoa	Ahuatzin-Hernández et al. 2023	Abylopsis eschscholtzii	-90.9836	24	3
			Hydrozoa	Ahuatzin-Hernández et al. 2023	Abylopsis eschscholtzii	-96.5	20.5	3
			Hydrozoa	Ahuatzin-Hernández et al. 2023	Abylopsis eschscholtzii	-94.9836	24	3
			Hydrozoa	Ahuatzin-Hernández et al. 2023	Abylopsis eschscholtzii	-89.5	22.5	3
			Hydrozoa	Ahuatzin-Hernández et al. 2023	Abylopsis eschscholtzii	-93	24.9689	3
			Hydrozoa	Ahuatzin-Hernández et al. 2023	Abylopsis eschscholtzii	-87.3	18.3333	3
			Hydrozoa	Ahuatzin-Hernández et al. 2023	Abylopsis eschscholtzii	-95	21.75	3
			Hydrozoa	Ahuatzin-Hernández et al. 2023	Abylopsis eschscholtzii	-94.2369	19	3
			Hydrozoa	Ahuatzin-Hernández et al. 2023	Abylopsis eschscholtzii	-95.3203	18.9856	3
			Hydrozoa	Ahuatzin-Hernández et al. 2023	Abylopsis eschscholtzii	-87.1842	18.9011	3
			Hydrozoa	Ahuatzin-Hernández et al. 2023	Abylopsis eschscholtzii	-92.9836	25	3
			Hydrozoa	Ahuatzin-Hernández et al. 2023	Abylopsis eschscholtzii	-96	24.9836	3
			Hydrozoa	Ahuatzin-Hernández et al. 2023	Abylopsis eschscholtzii	-95.5	21.75	3
			Hydrozoa	Ahuatzin-Hernández et al. 2023	Abylopsis eschscholtzii	-96.9869	21.6208	3
			Hydrozoa	Ahuatzin-Hernández et al. 2023	Abylopsis eschscholtzii	-92.5	21.5	3
			Hydrozoa	Ahuatzin-Hernández et al. 2023	Abylopsis eschscholtzii	-91.4836	23.5	3
			Hydrozoa	Ahuatzin-Hernández et al. 2023	Abylopsis eschscholtzii	-86.85	19.0667	3
			Hydrozoa	Ahuatzin-Hernández et al. 2023	Abylopsis eschscholtzii	-97	23.9836	3
			Hydrozoa	Ahuatzin-Hernández et al. 2023	Abylopsis eschscholtzii	-90	24.9833	3
			Hydrozoa	Ahuatzin-Hernández et al. 2023	Abylopsis eschscholtzii	-94.5	18.8333	3
			Hydrozoa	Ahuatzin-Hernández et al. 2023	Abylopsis eschscholtzii	-96	21.75	3
			Hydrozoa	Ahuatzin-Hernández et al. 2023	Abylopsis eschscholtzii	-93	21.5	3
			Hydrozoa	Ahuatzin-Hernández et al. 2023	Abylopsis eschscholtzii	-87.7006	18.7194	3
			Hydrozoa	Ahuatzin-Hernández et al. 2023	Abylopsis eschscholtzii	-96	19.5833	3
			Hydrozoa	Ahuatzin-Hernández et al. 2023	Abylopsis eschscholtzii	-87	20.55	3
			Hydrozoa	Ahuatzin-Hernández et al. 2023	Abylopsis eschscholtzii	-86.285	21.1756	3
			Hydrozoa	Ahuatzin-Hernández et al. 2023	Abylopsis eschscholtzii	-93.5046	26.4978	3
			Hydrozoa	Ahuatzin-Hernández et al. 2023	Abylopsis eschscholtzii	-96.0708	19.5708	3
			Hydrozoa	Ahuatzin-Hernández et al. 2023	Abylopsis eschscholtzii	-97.4836	23	3
			Hydrozoa	Ahuatzin-Hernández et al. 2023	Abylopsis eschscholtzii	-93.7361	20.4036	3
			Hydrozoa	Ahuatzin-Hernández et al. 2023	Abylopsis eschscholtzii	-96	23.5	3
			Hydrozoa	Ahuatzin-Hernández et al. 2023	Abylopsis eschscholtzii	-90.9833	23	3
			Hydrozoa	Ahuatzin-Hernández et al. 2023	Abylopsis eschscholtzii	-87.4858	23.0003	3
			Hydrozoa	Ahuatzin-Hernández et al. 2023	Abylopsis eschscholtzii	-92.5	20	3
			Hydrozoa	Ahuatzin-Hernández et al. 2023	Abylopsis eschscholtzii	-87.4633	18.1983	3
			Hydrozoa	Ahuatzin-Hernández et al. 2023	Abylopsis eschscholtzii	-97.0022	23.5194	3
			Hydrozoa	Ahuatzin-Hernández et al. 2023	Abylopsis eschscholtzii	-95	22	3
			Hydrozoa	Ahuatzin-Hernández et al. 2023	Abylopsis eschscholtzii	-92.4839	21.5014	3
			Hydrozoa	Ahuatzin-Hernández et al. 2023	Abylopsis eschscholtzii	-87.7044	18.7128	3
			Hydrozoa	Ahuatzin-Hernández et al. 2023	Abylopsis eschscholtzii	-94.5	19.5	3
			Hydrozoa	Ahuatzin-Hernández et al. 2023	Abylopsis eschscholtzii	-86.7333	20.9333	3
			Hydrozoa	Ahuatzin-Hernández et al. 2023	Abylopsis eschscholtzii	-91.9836	25.9169	3
			Hydrozoa	Ahuatzin-Hernández et al. 2023	Abylopsis eschscholtzii	-87.55	18.6567	3
			Hydrozoa	Ahuatzin-Hernández et al. 2023	Abylopsis eschscholtzii	-87.4547	19.7381	3
			Hydrozoa	Ahuatzin-Hernández et al. 2023	Abylopsis eschscholtzii	-96.4836	22.4836	3
			Hydrozoa	Ahuatzin-Hernández et al. 2023	Abylopsis eschscholtzii	-95.5003	20.5	3
			Hydrozoa	Ahuatzin-Hernández et al. 2023	Abylopsis eschscholtzii	-95	19.0003	3
			Hydrozoa	Ahuatzin-Hernández et al. 2023	Abylopsis eschscholtzii	-93	22	3
			Hydrozoa	Ahuatzin-Hernández et al. 2023	Abylopsis eschscholtzii	-95.9836	25.9167	3
			Hydrozoa	Ahuatzin-Hernández et al. 2023	Abylopsis eschscholtzii	-94.4833	18.4833	3
			Hydrozoa	Ahuatzin-Hernández et al. 2023	Abylopsis eschscholtzii	-96.9858	24.5028	3
			Hydrozoa	Ahuatzin-Hernández et al. 2023	Abylopsis eschscholtzii	-95.4861	21.7342	3
			Hydrozoa	Ahuatzin-Hernández et al. 2023	Abylopsis eschscholtzii	-97	22.4167	3
			Hydrozoa	Ahuatzin-Hernández et al. 2023	Abylopsis eschscholtzii	-86.5	22.5	3
			Hydrozoa	Ahuatzin-Hernández et al. 2023	Abylopsis eschscholtzii	-90.5	22.5	3
			Hydrozoa	Ahuatzin-Hernández et al. 2023	Abylopsis eschscholtzii	-87.25	19.2933	3
			Hydrozoa	Ahuatzin-Hernández et al. 2023	Abylopsis eschscholtzii	-94	20	3
			Hydrozoa	Ahuatzin-Hernández et al. 2023	Abylopsis eschscholtzii	-92.5	19	3
			Hydrozoa	Ahuatzin-Hernández et al. 2023	Abylopsis eschscholtzii	-95.9858	19.9858	3
			Hydrozoa	Ahuatzin-Hernández et al. 2023	Abylopsis eschscholtzii	-93	20	3
			Hydrozoa	Ahuatzin-Hernández et al. 2023	Abylopsis eschscholtzii	-96.0833	20.4167	3
			Hydrozoa	Ahuatzin-Hernández et al. 2023	Abylopsis eschscholtzii	-96	22.5	3
			Hydrozoa	Ahuatzin-Hernández et al. 2023	Abylopsis eschscholtzii	-88.5003	23	3
			Hydrozoa	Ahuatzin-Hernández et al. 2023	Abylopsis eschscholtzii	-92	24.9836	3
			Hydrozoa	Ahuatzin-Hernández et al. 2023	Abylopsis eschscholtzii	-95.9858	25.0003	3
			Hydrozoa	Ahuatzin-Hernández et al. 2023	Abylopsis eschscholtzii	-87.9858	22	3
			Hydrozoa	Ahuatzin-Hernández et al. 2023	Abylopsis eschscholtzii	-96.4833	23.5	3
			Hydrozoa	Ahuatzin-Hernández et al. 2023	Abylopsis eschscholtzii	-94	22.9833	3
			Hydrozoa	Ahuatzin-Hernández et al. 2023	Abylopsis eschscholtzii	-92.9262	25.4991	3
			Hydrozoa	Ahuatzin-Hernández et al. 2023	Abylopsis eschscholtzii	-90.9833	22.0003	3
			Hydrozoa	Ahuatzin-Hernández et al. 2023	Abylopsis eschscholtzii	-94.9858	20.0003	3
			Hydrozoa	Ahuatzin-Hernández et al. 2023	Abylopsis eschscholtzii	-94.9833	21	3
			Hydrozoa	Ahuatzin-Hernández et al. 2023	Abylopsis eschscholtzii	-86.8333	20.7167	3
			Hydrozoa	Ahuatzin-Hernández et al. 2023	Abylopsis eschscholtzii	-91.9833	21	3
			Hydrozoa	Ahuatzin-Hernández et al. 2023	Abylopsis eschscholtzii	-90	22.9833	3
			Hydrozoa	Ahuatzin-Hernández et al. 2023	Abylopsis eschscholtzii	-96.5	21.75	3
			Hydrozoa	Ahuatzin-Hernández et al. 2023	Abylopsis eschscholtzii	-96.1667	21	3
			Hydrozoa	Ahuatzin-Hernández et al. 2023	Abylopsis eschscholtzii	-90	25.9167	3
			Hydrozoa	Ahuatzin-Hernández et al. 2023	Abylopsis eschscholtzii	-92.5006	19.9875	3
			Hydrozoa	Ahuatzin-Hernández et al. 2023	Abylopsis eschscholtzii	-96.9844	21.4678	3
			Hydrozoa	Ahuatzin-Hernández et al. 2023	Abylopsis eschscholtzii	-95	24	3
			Hydrozoa	Ahuatzin-Hernández et al. 2023	Abylopsis eschscholtzii	-96	20	3
			Hydrozoa	Ahuatzin-Hernández et al. 2023	Abylopsis eschscholtzii	-92	24	3
			Hydrozoa	Ahuatzin-Hernández et al. 2023	Abylopsis eschscholtzii	-93	25.9836	3
			Hydrozoa	Ahuatzin-Hernández et al. 2023	Abylopsis eschscholtzii	-87.5	22.5	3
			Hydrozoa	Ahuatzin-Hernández et al. 2023	Abylopsis eschscholtzii	-95.0006	21.7375	3
			Hydrozoa	Ahuatzin-Hernández et al. 2023	Abylopsis eschscholtzii	-91.7758	24.0021	3
			Hydrozoa	Ahuatzin-Hernández et al. 2023	Abylopsis eschscholtzii	-93.9858	22.9858	3
			Hydrozoa	Ahuatzin-Hernández et al. 2023	Abylopsis eschscholtzii	-95.7375	19.75	3
			Hydrozoa	Ahuatzin-Hernández et al. 2023	Abylopsis eschscholtzii	-87.065	19.2833	3
			Hydrozoa	Ahuatzin-Hernández et al. 2023	Abylopsis eschscholtzii	-93.75	19.75	3
			Hydrozoa	Ahuatzin-Hernández et al. 2023	Abylopsis eschscholtzii	-93	21	3
			Hydrozoa	Ahuatzin-Hernández et al. 2023	Abylopsis eschscholtzii	-93.5833	21	3
			Hydrozoa	Ahuatzin-Hernández et al. 2023	Abylopsis eschscholtzii	-92.4836	20	3
			Hydrozoa	Ahuatzin-Hernández et al. 2023	Abylopsis eschscholtzii	-96.5	24.4833	3
			Hydrozoa	Ahuatzin-Hernández et al. 2023	Abylopsis eschscholtzii	-93.9836	20.4858	3
			Hydrozoa	Ahuatzin-Hernández et al. 2023	Abylopsis eschscholtzii	-96.0003	19.5003	3
			Hydrozoa	Ahuatzin-Hernández et al. 2023	Abylopsis eschscholtzii	-93.3	22.4167	3
			Hydrozoa	Ahuatzin-Hernández et al. 2023	Abylopsis eschscholtzii	-86.9858	23	3
			Hydrozoa	Ahuatzin-Hernández et al. 2023	Abylopsis eschscholtzii	-93.9869	21.7519	3
			Hydrozoa	Ahuatzin-Hernández et al. 2023	Abylopsis eschscholtzii	-94	25.9167	3
			Hydrozoa	Ahuatzin-Hernández et al. 2023	Abylopsis eschscholtzii	-87.4667	18.5667	3
			Hydrozoa	Ahuatzin-Hernández et al. 2023	Abylopsis eschscholtzii	-93	20.5	3
			Hydrozoa	Ahuatzin-Hernández et al. 2023	Abylopsis eschscholtzii	-87.5833	18.5667	3
			Hydrozoa	Ahuatzin-Hernández et al. 2023	Abylopsis eschscholtzii	-92.0836	24.0342	3
			Hydrozoa	Ahuatzin-Hernández et al. 2023	Abylopsis eschscholtzii	-95.5	21	3
			Hydrozoa	Ahuatzin-Hernández et al. 2023	Abylopsis eschscholtzii	-93.8809	26.9841	3
			Hydrozoa	Ahuatzin-Hernández et al. 2023	Abylopsis eschscholtzii	-93	20.5003	3
			Hydrozoa	Ahuatzin-Hernández et al. 2023	Abylopsis eschscholtzii	-92.5	22.4167	3
			Hydrozoa	Ahuatzin-Hernández et al. 2023	Abylopsis eschscholtzii	-93.5	19	3
			Hydrozoa	Ahuatzin-Hernández et al. 2023	Abylopsis eschscholtzii	-94	21.75	3
			Hydrozoa	Ahuatzin-Hernández et al. 2023	Abylopsis eschscholtzii	-94.0003	23.9858	3
			Hydrozoa	Ahuatzin-Hernández et al. 2023	Abylopsis eschscholtzii	-87.1416	18.5775	3
			Hydrozoa	Ahuatzin-Hernández et al. 2023	Abylopsis eschscholtzii	-90.9503	25.9167	3
			Hydrozoa	Ahuatzin-Hernández et al. 2023	Abylopsis eschscholtzii	-95	25.0003	3
			Hydrozoa	Ahuatzin-Hernández et al. 2023	Abylopsis eschscholtzii	-96.9839	22.42	3
			Hydrozoa	Ahuatzin-Hernández et al. 2023	Abylopsis eschscholtzii	-95.3333	19	3
			Hydrozoa	Ahuatzin-Hernández et al. 2023	Abylopsis eschscholtzii	-94.9836	20	3
			Hydrozoa	Ahuatzin-Hernández et al. 2023	Abylopsis eschscholtzii	-97.4833	22.4833	3
			Hydrozoa	Ahuatzin-Hernández et al. 2023	Abylopsis eschscholtzii	-87.25	18.3333	3
			Hydrozoa	Ahuatzin-Hernández et al. 2023	Abylopsis eschscholtzii	-95	24.9836	3
			Hydrozoa	Ahuatzin-Hernández et al. 2023	Abylopsis eschscholtzii	-92.4363	24.5054	3
			Hydrozoa	Ahuatzin-Hernández et al. 2023	Abylopsis eschscholtzii	-94.5	20.4167	3
			Hydrozoa	Ahuatzin-Hernández et al. 2023	Abylopsis eschscholtzii	-94.5	19.5833	3
			Hydrozoa	Ahuatzin-Hernández et al. 2023	Abylopsis eschscholtzii	-87.835	18.195	3
			Hydrozoa	Ahuatzin-Hernández et al. 2023	Abylopsis eschscholtzii	-94.9681	21.9853	3
			Hydrozoa	Ahuatzin-Hernández et al. 2023	Abylopsis eschscholtzii	-90	21.9836	3
			Hydrozoa	Ahuatzin-Hernández et al. 2023	Abylopsis eschscholtzii	-92.8353	20.0167	3
			Hydrozoa	Ahuatzin-Hernández et al. 2023	Abylopsis eschscholtzii	-91.5	22.4167	3
			Hydrozoa	Ahuatzin-Hernández et al. 2023	Abylopsis eschscholtzii	-95.9858	24.5	3
			Hydrozoa	Ahuatzin-Hernández et al. 2023	Abylopsis eschscholtzii	-96	20.5	3
			Hydrozoa	Ahuatzin-Hernández et al. 2023	Abylopsis eschscholtzii	-93.75	18.8333	3
			Hydrozoa	Ahuatzin-Hernández et al. 2023	Abylopsis eschscholtzii	-92.9858	22.0003	3
			Hydrozoa	Ahuatzin-Hernández et al. 2023	Abylopsis eschscholtzii	-93.75	20.4167	3
			Hydrozoa	Ahuatzin-Hernández et al. 2023	Abylopsis eschscholtzii	-95.1681	20.4033	3
			Hydrozoa	Ahuatzin-Hernández et al. 2023	Abylopsis eschscholtzii	-97	21.75	3
			Hydrozoa	Ahuatzin-Hernández et al. 2023	Abylopsis eschscholtzii	-89.5	23	3
			Hydrozoa	Ahuatzin-Hernández et al. 2023	Abylopsis eschscholtzii	-87.3833	19.6	3
			Hydrozoa	Ahuatzin-Hernández et al. 2023	Abylopsis eschscholtzii	-95	22.4167	3
			Hydrozoa	Ahuatzin-Hernández et al. 2023	Abylopsis eschscholtzii	-92.6672	20.9686	3
			Hydrozoa	Ahuatzin-Hernández et al. 2023	Abylopsis eschscholtzii	-96.8333	21	3
			Hydrozoa	Ahuatzin-Hernández et al. 2023	Abylopsis eschscholtzii	-93.7536	18.8339	3
			Hydrozoa	Ahuatzin-Hernández et al. 2023	Abylopsis eschscholtzii	-92.5	20.5	3
			Hydrozoa	Ahuatzin-Hernández et al. 2023	Abylopsis eschscholtzii	-86.5	22.0008	3
			Hydrozoa	Ahuatzin-Hernández et al. 2023	Abylopsis eschscholtzii	-93.8769	27.4935	3
			Hydrozoa	Ahuatzin-Hernández et al. 2023	Abylopsis eschscholtzii	-88.0003	22.9858	3
			Hydrozoa	Ahuatzin-Hernández et al. 2023	Abylopsis eschscholtzii	-94.5	20.5	3
			Hydrozoa	Ahuatzin-Hernández et al. 2023	Abylopsis eschscholtzii	-87.4333	19.3	3
			Hydrozoa	Ahuatzin-Hernández et al. 2023	Abylopsis eschscholtzii	-97.0019	22.0011	3
			Hydrozoa	Ahuatzin-Hernández et al. 2023	Abylopsis eschscholtzii	-92	22.5	3
			Hydrozoa	Ahuatzin-Hernández et al. 2023	Abylopsis eschscholtzii	-95.9833	21	3
			Hydrozoa	Ahuatzin-Hernández et al. 2023	Abylopsis eschscholtzii	-91	25	3
			Hydrozoa	Ahuatzin-Hernández et al. 2023	Abylopsis eschscholtzii	-87.65	18.2	3
			Hydrozoa	Ahuatzin-Hernández et al. 2023	Abylopsis eschscholtzii	-89	25.9836	3
			Hydrozoa	Ahuatzin-Hernández et al. 2023	Abylopsis eschscholtzii	-94.4875	18.8339	3
			Hydrozoa	Ahuatzin-Hernández et al. 2023	Abylopsis eschscholtzii	-95.9836	23.9836	3
			Hydrozoa	Ahuatzin-Hernández et al. 2023	Abylopsis eschscholtzii	-87.6333	18.8	3
			Hydrozoa	Ahuatzin-Hernández et al. 2023	Abylopsis eschscholtzii	-93	23.9833	3
			Hydrozoa	Ahuatzin-Hernández et al. 2023	Abylopsis eschscholtzii	-96.6333	22.4167	3
			Hydrozoa	Ahuatzin-Hernández et al. 2023	Abylopsis eschscholtzii	-96.0833	20.4042	3
			Hydrozoa	Ahuatzin-Hernández et al. 2023	Abylopsis eschscholtzii	-95.5375	22.3869	3
			Hydrozoa	Ahuatzin-Hernández et al. 2023	Abylopsis eschscholtzii	-86.4858	23.5	3
			Hydrozoa	Ahuatzin-Hernández et al. 2023	Abylopsis eschscholtzii	-89.5003	22	3
			Hydrozoa	Ahuatzin-Hernández et al. 2023	Abylopsis eschscholtzii	-96.9836	23	3
			Hydrozoa	Ahuatzin-Hernández et al. 2023	Abylopsis eschscholtzii	-94.5022	20.4189	3
			Hydrozoa	Ahuatzin-Hernández et al. 2023	Abylopsis eschscholtzii	-92	22	3
			Hydrozoa	Ahuatzin-Hernández et al. 2023	Abylopsis eschscholtzii	-94.4333	18.5333	3
			Hydrozoa	Ahuatzin-Hernández et al. 2023	Abylopsis eschscholtzii	-87.5	18.4112	3
			Hydrozoa	Ahuatzin-Hernández et al. 2023	Abylopsis eschscholtzii	-87.181	19.3	3
			Hydrozoa	Ahuatzin-Hernández et al. 2023	Abylopsis eschscholtzii	-81.83	24.3	3
			Hydrozoa	Ahuatzin-Hernández et al. 2023	Abylopsis eschscholtzii	-82.8833	24.6667	3
			Hydrozoa	Ahuatzin-Hernández et al. 2023	Abylopsis eschscholtzii	-88.4255	30.2801	3
			Hydrozoa	OBIS	Abylopsis eschscholtzii	-81.833	24.3	3
			Hydrozoa	OBIS	Abylopsis eschscholtzii	-79.35	27.533	3
			Hydrozoa	Ahuatzin-Hernández et al. 2023	Abylopsis tetragona	-79.885	27.4977	4
			Hydrozoa	Ahuatzin-Hernández et al. 2023	Abylopsis tetragona	-79.9318	26.7752	4
			Hydrozoa	Ahuatzin-Hernández et al. 2023	Abylopsis tetragona	-94.5	20.5	4
			Hydrozoa	Ahuatzin-Hernández et al. 2023	Abylopsis tetragona	-95.3203	18.9856	4
			Hydrozoa	Ahuatzin-Hernández et al. 2023	Abylopsis tetragona	-87.15	20.3833	4
			Hydrozoa	Ahuatzin-Hernández et al. 2023	Abylopsis tetragona	-95.5	21.75	4
			Hydrozoa	Ahuatzin-Hernández et al. 2023	Abylopsis tetragona	-96.985	25.0006	4
			Hydrozoa	Ahuatzin-Hernández et al. 2023	Abylopsis tetragona	-86.95	20.1336	4
			Hydrozoa	Ahuatzin-Hernández et al. 2023	Abylopsis tetragona	-87.4553	19.82	4
			Hydrozoa	Ahuatzin-Hernández et al. 2023	Abylopsis tetragona	-87.0344	19.7333	4
			Hydrozoa	Ahuatzin-Hernández et al. 2023	Abylopsis tetragona	-86.9858	23	4
			Hydrozoa	Ahuatzin-Hernández et al. 2023	Abylopsis tetragona	-94.0003	23.9858	4
			Hydrozoa	Ahuatzin-Hernández et al. 2023	Abylopsis tetragona	-87.1167	18.5467	4
			Hydrozoa	Ahuatzin-Hernández et al. 2023	Abylopsis tetragona	-87.4425	19.8231	4
			Hydrozoa	Ahuatzin-Hernández et al. 2023	Abylopsis tetragona	-92	22.5	4
			Hydrozoa	Ahuatzin-Hernández et al. 2023	Abylopsis tetragona	-94.9858	20.0003	4
			Hydrozoa	Ahuatzin-Hernández et al. 2023	Abylopsis tetragona	-95.0833	19.5833	4
			Hydrozoa	Ahuatzin-Hernández et al. 2023	Abylopsis tetragona	-87.3	18.3333	4
			Hydrozoa	Ahuatzin-Hernández et al. 2023	Abylopsis tetragona	-93.5	19	4
			Hydrozoa	Ahuatzin-Hernández et al. 2023	Abylopsis tetragona	-93	20	4
			Hydrozoa	Ahuatzin-Hernández et al. 2023	Abylopsis tetragona	-86.8333	20.7167	4
			Hydrozoa	Ahuatzin-Hernández et al. 2023	Abylopsis tetragona	-87.55	18.6567	4
			Hydrozoa	Ahuatzin-Hernández et al. 2023	Abylopsis tetragona	-87	20.55	4
			Hydrozoa	Ahuatzin-Hernández et al. 2023	Abylopsis tetragona	-89.5	23	4
			Hydrozoa	Ahuatzin-Hernández et al. 2023	Abylopsis tetragona	-86.7511	19.8667	4
			Hydrozoa	Ahuatzin-Hernández et al. 2023	Abylopsis tetragona	-94.2369	19	4
			Hydrozoa	Ahuatzin-Hernández et al. 2023	Abylopsis tetragona	-87.65	18.2	4
			Hydrozoa	Ahuatzin-Hernández et al. 2023	Abylopsis tetragona	-95.4861	21.7342	4
			Hydrozoa	Ahuatzin-Hernández et al. 2023	Abylopsis tetragona	-87.4419	19.8011	4
			Hydrozoa	Ahuatzin-Hernández et al. 2023	Abylopsis tetragona	-87.7031	18.7167	4
			Hydrozoa	Ahuatzin-Hernández et al. 2023	Abylopsis tetragona	-86.5347	20.7	4
			Hydrozoa	Ahuatzin-Hernández et al. 2023	Abylopsis tetragona	-93.5833	21	4
			Hydrozoa	Ahuatzin-Hernández et al. 2023	Abylopsis tetragona	-92.9875	20.5	4
			Hydrozoa	Ahuatzin-Hernández et al. 2023	Abylopsis tetragona	-92.9836	25	4
			Hydrozoa	Ahuatzin-Hernández et al. 2023	Abylopsis tetragona	-94.9681	21.9853	4
			Hydrozoa	Ahuatzin-Hernández et al. 2023	Abylopsis tetragona	-87.6986	18.7233	4
			Hydrozoa	Ahuatzin-Hernández et al. 2023	Abylopsis tetragona	-97.0022	23.5194	4
			Hydrozoa	Ahuatzin-Hernández et al. 2023	Abylopsis tetragona	-95.5003	20.5	4
			Hydrozoa	Ahuatzin-Hernández et al. 2023	Abylopsis tetragona	-96	21.5	4
			Hydrozoa	Ahuatzin-Hernández et al. 2023	Abylopsis tetragona	-97	21.75	4
			Hydrozoa	Ahuatzin-Hernández et al. 2023	Abylopsis tetragona	-87.3344	19.5675	4
			Hydrozoa	Ahuatzin-Hernández et al. 2023	Abylopsis tetragona	-87.1842	18.9011	4
			Hydrozoa	Ahuatzin-Hernández et al. 2023	Abylopsis tetragona	-97.15	21.5667	4
			Hydrozoa	Ahuatzin-Hernández et al. 2023	Abylopsis tetragona	-94.9836	24	4
			Hydrozoa	Ahuatzin-Hernández et al. 2023	Abylopsis tetragona	-97.0019	22.0011	4
			Hydrozoa	Ahuatzin-Hernández et al. 2023	Abylopsis tetragona	-94.5022	20.4189	4
			Hydrozoa	Ahuatzin-Hernández et al. 2023	Abylopsis tetragona	-87.275	18.8317	4
			Hydrozoa	Ahuatzin-Hernández et al. 2023	Abylopsis tetragona	-93.5046	26.4978	4
			Hydrozoa	Ahuatzin-Hernández et al. 2023	Abylopsis tetragona	-93	24.9689	4
			Hydrozoa	Ahuatzin-Hernández et al. 2023	Abylopsis tetragona	-86.7669	21.1681	4
			Hydrozoa	Ahuatzin-Hernández et al. 2023	Abylopsis tetragona	-94.5	21	4
			Hydrozoa	Ahuatzin-Hernández et al. 2023	Abylopsis tetragona	-87.6	18.3333	4
			Hydrozoa	Ahuatzin-Hernández et al. 2023	Abylopsis tetragona	-92	24	4
			Hydrozoa	Ahuatzin-Hernández et al. 2023	Abylopsis tetragona	-96	23	4
			Hydrozoa	Ahuatzin-Hernández et al. 2023	Abylopsis tetragona	-86.4836	21.5172	4
			Hydrozoa	Ahuatzin-Hernández et al. 2023	Abylopsis tetragona	-87.1167	18.8317	4
			Hydrozoa	Ahuatzin-Hernández et al. 2023	Abylopsis tetragona	-94.5	19.5	4
			Hydrozoa	Ahuatzin-Hernández et al. 2023	Abylopsis tetragona	-86.4342	20.9511	4
			Hydrozoa	Ahuatzin-Hernández et al. 2023	Abylopsis tetragona	-97.5	22.4167	4
			Hydrozoa	Ahuatzin-Hernández et al. 2023	Abylopsis tetragona	-96.9833	20.9844	4
			Hydrozoa	Ahuatzin-Hernández et al. 2023	Abylopsis tetragona	-86.5	22.5	4
			Hydrozoa	Ahuatzin-Hernández et al. 2023	Abylopsis tetragona	-94.4875	18.8339	4
			Hydrozoa	Ahuatzin-Hernández et al. 2023	Abylopsis tetragona	-88.0003	22.9858	4
			Hydrozoa	Ahuatzin-Hernández et al. 2023	Abylopsis tetragona	-87.6	18.4847	4
			Hydrozoa	Ahuatzin-Hernández et al. 2023	Abylopsis tetragona	-95.5	21	4
			Hydrozoa	Ahuatzin-Hernández et al. 2023	Abylopsis tetragona	-86.4342	21.3342	4
			Hydrozoa	Ahuatzin-Hernández et al. 2023	Abylopsis tetragona	-92.5	22.4167	4
			Hydrozoa	Ahuatzin-Hernández et al. 2023	Abylopsis tetragona	-96	23.5	4
			Hydrozoa	Ahuatzin-Hernández et al. 2023	Abylopsis tetragona	-87.2167	18.6167	4
			Hydrozoa	Ahuatzin-Hernández et al. 2023	Abylopsis tetragona	-96.9833	21	4
			Hydrozoa	Ahuatzin-Hernández et al. 2023	Abylopsis tetragona	-86.85	19.0667	4
			Hydrozoa	Ahuatzin-Hernández et al. 2023	Abylopsis tetragona	-95	19.0003	4
			Hydrozoa	Ahuatzin-Hernández et al. 2023	Abylopsis tetragona	-90.9833	23	4
			Hydrozoa	Ahuatzin-Hernández et al. 2023	Abylopsis tetragona	-97	21.4836	4
			Hydrozoa	Ahuatzin-Hernández et al. 2023	Abylopsis tetragona	-91.5006	22.4042	4
			Hydrozoa	Ahuatzin-Hernández et al. 2023	Abylopsis tetragona	-93	21	4
			Hydrozoa	Ahuatzin-Hernández et al. 2023	Abylopsis tetragona	-87.25	19.2933	4
			Hydrozoa	Ahuatzin-Hernández et al. 2023	Abylopsis tetragona	-86.2667	20.6833	4
			Hydrozoa	Ahuatzin-Hernández et al. 2023	Abylopsis tetragona	-92.0836	24.0342	4
			Hydrozoa	Ahuatzin-Hernández et al. 2023	Abylopsis tetragona	-93.9869	21.7519	4
			Hydrozoa	Ahuatzin-Hernández et al. 2023	Abylopsis tetragona	-91	21	4
			Hydrozoa	Ahuatzin-Hernández et al. 2023	Abylopsis tetragona	-87.0583	18.4	4
			Hydrozoa	Ahuatzin-Hernández et al. 2023	Abylopsis tetragona	-87.2	19.05	4
			Hydrozoa	Ahuatzin-Hernández et al. 2023	Abylopsis tetragona	-87.4547	19.7381	4
			Hydrozoa	Ahuatzin-Hernández et al. 2023	Abylopsis tetragona	-87.25	19.6	4
			Hydrozoa	Ahuatzin-Hernández et al. 2023	Abylopsis tetragona	-94.5	18.9833	4
			Hydrozoa	Ahuatzin-Hernández et al. 2023	Abylopsis tetragona	-93.8769	27.4935	4
			Hydrozoa	Ahuatzin-Hernández et al. 2023	Abylopsis tetragona	-93.8809	26.9841	4
			Hydrozoa	Ahuatzin-Hernández et al. 2023	Abylopsis tetragona	-87.7006	18.7194	4
			Hydrozoa	Ahuatzin-Hernández et al. 2023	Abylopsis tetragona	-92.6672	20.9686	4
			Hydrozoa	Ahuatzin-Hernández et al. 2023	Abylopsis tetragona	-94.9858	21	4
			Hydrozoa	Ahuatzin-Hernández et al. 2023	Abylopsis tetragona	-94	21	4
			Hydrozoa	Ahuatzin-Hernández et al. 2023	Abylopsis tetragona	-94.5	22.4167	4
			Hydrozoa	Ahuatzin-Hernández et al. 2023	Abylopsis tetragona	-92.0017	20.4856	4
			Hydrozoa	Ahuatzin-Hernández et al. 2023	Abylopsis tetragona	-86.7333	20.9333	4
			Hydrozoa	Ahuatzin-Hernández et al. 2023	Abylopsis tetragona	-96.5	20.5	4
			Hydrozoa	Ahuatzin-Hernández et al. 2023	Abylopsis tetragona	-96	20.5	4
			Hydrozoa	Ahuatzin-Hernández et al. 2023	Abylopsis tetragona	-96.0833	20.4167	4
			Hydrozoa	Ahuatzin-Hernández et al. 2023	Abylopsis tetragona	-91.7758	24.0021	4
			Hydrozoa	Ahuatzin-Hernández et al. 2023	Abylopsis tetragona	-87.3844	19.2181	4
			Hydrozoa	Ahuatzin-Hernández et al. 2023	Abylopsis tetragona	-91.9836	25.9169	4
			Hydrozoa	Ahuatzin-Hernández et al. 2023	Abylopsis tetragona	-86.775	21.5519	4
			Hydrozoa	Ahuatzin-Hernández et al. 2023	Abylopsis tetragona	-87.4883	18.2	4
			Hydrozoa	Ahuatzin-Hernández et al. 2023	Abylopsis tetragona	-93	25.9836	4
			Hydrozoa	Ahuatzin-Hernández et al. 2023	Abylopsis tetragona	-93.0019	22	4
			Hydrozoa	Ahuatzin-Hernández et al. 2023	Abylopsis tetragona	-92.9836	20	4
			Hydrozoa	Ahuatzin-Hernández et al. 2023	Abylopsis tetragona	-87.1	19.3169	4
			Hydrozoa	Ahuatzin-Hernández et al. 2023	Abylopsis tetragona	-94.5	21.75	4
			Hydrozoa	Ahuatzin-Hernández et al. 2023	Abylopsis tetragona	-94	24.9833	4
			Hydrozoa	Ahuatzin-Hernández et al. 2023	Abylopsis tetragona	-95.9858	19.9858	4
			Hydrozoa	Ahuatzin-Hernández et al. 2023	Abylopsis tetragona	-87.2844	19.5511	4
			Hydrozoa	Ahuatzin-Hernández et al. 2023	Abylopsis tetragona	-94.4875	19.5675	4
			Hydrozoa	Ahuatzin-Hernández et al. 2023	Abylopsis tetragona	-86.1833	21.4842	4
			Hydrozoa	Ahuatzin-Hernández et al. 2023	Abylopsis tetragona	-96.0833	20.4042	4
			Hydrozoa	Ahuatzin-Hernández et al. 2023	Abylopsis tetragona	-87.5833	18.5667	4
			Hydrozoa	Ahuatzin-Hernández et al. 2023	Abylopsis tetragona	-94	22.9833	4
			Hydrozoa	Ahuatzin-Hernández et al. 2023	Abylopsis tetragona	-92.9262	25.4991	4
			Hydrozoa	Ahuatzin-Hernández et al. 2023	Abylopsis tetragona	-87.5572	19.6381	4
			Hydrozoa	Ahuatzin-Hernández et al. 2023	Abylopsis tetragona	-92.4875	21.9875	4
			Hydrozoa	Ahuatzin-Hernández et al. 2023	Abylopsis tetragona	-92.4836	20	4
			Hydrozoa	Ahuatzin-Hernández et al. 2023	Abylopsis tetragona	-93	20.5003	4
			Hydrozoa	Ahuatzin-Hernández et al. 2023	Abylopsis tetragona	-96.5	21.75	4
			Hydrozoa	Ahuatzin-Hernández et al. 2023	Abylopsis tetragona	-93.75	20.4167	4
			Hydrozoa	Ahuatzin-Hernández et al. 2023	Abylopsis tetragona	-91.4836	23.5	4
			Hydrozoa	Ahuatzin-Hernández et al. 2023	Abylopsis tetragona	-87.0333	19.6	4
			Hydrozoa	Ahuatzin-Hernández et al. 2023	Abylopsis tetragona	-96.9839	22.42	4
			Hydrozoa	Ahuatzin-Hernández et al. 2023	Abylopsis tetragona	-87.5	22.5	4
			Hydrozoa	Ahuatzin-Hernández et al. 2023	Abylopsis tetragona	-87.3667	19.05	4
			Hydrozoa	Ahuatzin-Hernández et al. 2023	Abylopsis tetragona	-87.5178	18.7833	4
			Hydrozoa	Ahuatzin-Hernández et al. 2023	Abylopsis tetragona	-94.9833	21	4
			Hydrozoa	Ahuatzin-Hernández et al. 2023	Abylopsis tetragona	-96.0006	21.7375	4
			Hydrozoa	Ahuatzin-Hernández et al. 2023	Abylopsis tetragona	-96	19.5833	4
			Hydrozoa	Ahuatzin-Hernández et al. 2023	Abylopsis tetragona	-93	23	4
			Hydrozoa	Ahuatzin-Hernández et al. 2023	Abylopsis tetragona	-96.4836	22.4836	4
			Hydrozoa	Ahuatzin-Hernández et al. 2023	Abylopsis tetragona	-87.25	18.3333	4
			Hydrozoa	Ahuatzin-Hernández et al. 2023	Abylopsis tetragona	-94	20	4
			Hydrozoa	Ahuatzin-Hernández et al. 2023	Abylopsis tetragona	-90	22.9833	4
			Hydrozoa	Ahuatzin-Hernández et al. 2023	Abylopsis tetragona	-96.9858	24.5028	4
			Hydrozoa	Ahuatzin-Hernández et al. 2023	Abylopsis tetragona	-92.6693	24.9982	4
			Hydrozoa	Ahuatzin-Hernández et al. 2023	Abylopsis tetragona	-93	22	4
			Hydrozoa	Ahuatzin-Hernández et al. 2023	Abylopsis tetragona	-87.4483	18.8167	4
			Hydrozoa	Ahuatzin-Hernández et al. 2023	Abylopsis tetragona	-96.0003	19.5003	4
			Hydrozoa	Ahuatzin-Hernández et al. 2023	Abylopsis tetragona	-93.3	22.4167	4
			Hydrozoa	Ahuatzin-Hernández et al. 2023	Abylopsis tetragona	-94	21.75	4
			Hydrozoa	Ahuatzin-Hernández et al. 2023	Abylopsis tetragona	-96	19.5	4
			Hydrozoa	Ahuatzin-Hernández et al. 2023	Abylopsis tetragona	-87.75	18.3167	4
			Hydrozoa	Ahuatzin-Hernández et al. 2023	Abylopsis tetragona	-92.4839	21.5014	4
			Hydrozoa	Ahuatzin-Hernández et al. 2023	Abylopsis tetragona	-93.0525	21.9672	4
			Hydrozoa	Ahuatzin-Hernández et al. 2023	Abylopsis tetragona	-96.8333	21	4
			Hydrozoa	Ahuatzin-Hernández et al. 2023	Abylopsis tetragona	-95.0006	21.7375	4
			Hydrozoa	Ahuatzin-Hernández et al. 2023	Abylopsis tetragona	-97	24.9836	4
			Hydrozoa	Ahuatzin-Hernández et al. 2023	Abylopsis tetragona	-94.5	19.5833	4
			Hydrozoa	Ahuatzin-Hernández et al. 2023	Abylopsis tetragona	-94.5	20.4167	4
			Hydrozoa	Ahuatzin-Hernández et al. 2023	Abylopsis tetragona	-87.4858	23.0003	4
			Hydrozoa	Ahuatzin-Hernández et al. 2023	Abylopsis tetragona	-90.9503	25.9167	4
			Hydrozoa	Ahuatzin-Hernández et al. 2023	Abylopsis tetragona	-96	20	4
			Hydrozoa	Ahuatzin-Hernández et al. 2023	Abylopsis tetragona	-90	24.9833	4
			Hydrozoa	Ahuatzin-Hernández et al. 2023	Abylopsis tetragona	-96.0014	19.5847	4
			Hydrozoa	Ahuatzin-Hernández et al. 2023	Abylopsis tetragona	-89.9836	24	4
			Hydrozoa	Ahuatzin-Hernández et al. 2023	Abylopsis tetragona	-92	22	4
			Hydrozoa	Ahuatzin-Hernández et al. 2023	Abylopsis tetragona	-95.7375	19.75	4
			Hydrozoa	Ahuatzin-Hernández et al. 2023	Abylopsis tetragona	-94	24	4
			Hydrozoa	Ahuatzin-Hernández et al. 2023	Abylopsis tetragona	-93.75	18.8333	4
			Hydrozoa	Ahuatzin-Hernández et al. 2023	Abylopsis tetragona	-87.4667	18.5667	4
			Hydrozoa	Ahuatzin-Hernández et al. 2023	Abylopsis tetragona	-86.285	21.1756	4
			Hydrozoa	Ahuatzin-Hernández et al. 2023	Abylopsis tetragona	-96	22	4
			Hydrozoa	Ahuatzin-Hernández et al. 2023	Abylopsis tetragona	-87.4633	18.1983	4
			Hydrozoa	Ahuatzin-Hernández et al. 2023	Abylopsis tetragona	-95.4189	20.9867	4
			Hydrozoa	Ahuatzin-Hernández et al. 2023	Abylopsis tetragona	-95.9858	25.0003	4
			Hydrozoa	Ahuatzin-Hernández et al. 2023	Abylopsis tetragona	-96.1667	21	4
			Hydrozoa	Ahuatzin-Hernández et al. 2023	Abylopsis tetragona	-87	22	4
			Hydrozoa	Ahuatzin-Hernández et al. 2023	Abylopsis tetragona	-95	21.75	4
			Hydrozoa	Ahuatzin-Hernández et al. 2023	Abylopsis tetragona	-94	22	4
			Hydrozoa	Ahuatzin-Hernández et al. 2023	Abylopsis tetragona	-95	25.0003	4
			Hydrozoa	Ahuatzin-Hernández et al. 2023	Abylopsis tetragona	-91.5	22.4167	4
			Hydrozoa	Ahuatzin-Hernández et al. 2023	Abylopsis tetragona	-87.065	19.2833	4
			Hydrozoa	Ahuatzin-Hernández et al. 2023	Abylopsis tetragona	-89.5	22.5	4
			Hydrozoa	Ahuatzin-Hernández et al. 2023	Abylopsis tetragona	-91.9836	21.9836	4
			Hydrozoa	Ahuatzin-Hernández et al. 2023	Abylopsis tetragona	-97.4833	22.4833	4
			Hydrozoa	Ahuatzin-Hernández et al. 2023	Abylopsis tetragona	-93	21.5	4
			Hydrozoa	Ahuatzin-Hernández et al. 2023	Abylopsis tetragona	-87.2917	18.5617	4
			Hydrozoa	Ahuatzin-Hernández et al. 2023	Abylopsis tetragona	-96.9869	21.6208	4
			Hydrozoa	Ahuatzin-Hernández et al. 2023	Abylopsis tetragona	-93	19	4
			Hydrozoa	Ahuatzin-Hernández et al. 2023	Abylopsis tetragona	-91.9867	20.0022	4
			Hydrozoa	Ahuatzin-Hernández et al. 2023	Abylopsis tetragona	-97.4836	23	4
			Hydrozoa	Ahuatzin-Hernández et al. 2023	Abylopsis tetragona	-86.5	22.0008	4
			Hydrozoa	Ahuatzin-Hernández et al. 2023	Abylopsis tetragona	-90	25.9167	4
			Hydrozoa	Ahuatzin-Hernández et al. 2023	Abylopsis tetragona	-90.9836	24	4
			Hydrozoa	Ahuatzin-Hernández et al. 2023	Abylopsis tetragona	-95.1681	20.4033	4
			Hydrozoa	Ahuatzin-Hernández et al. 2023	Abylopsis tetragona	-94	22.4167	4
			Hydrozoa	Ahuatzin-Hernández et al. 2023	Abylopsis tetragona	-93.9836	20.4858	4
			Hydrozoa	Ahuatzin-Hernández et al. 2023	Abylopsis tetragona	-93.5	19.5	4
			Hydrozoa	Ahuatzin-Hernández et al. 2023	Abylopsis tetragona	-92.8353	20.0167	4
			Hydrozoa	Ahuatzin-Hernández et al. 2023	Abylopsis tetragona	-95.5	19.5	4
			Hydrozoa	Ahuatzin-Hernández et al. 2023	Abylopsis tetragona	-87.5417	19.0167	4
			Hydrozoa	Ahuatzin-Hernández et al. 2023	Abylopsis tetragona	-93.4869	21.7672	4
			Hydrozoa	Ahuatzin-Hernández et al. 2023	Abylopsis tetragona	-89.5003	22	4
			Hydrozoa	Ahuatzin-Hernández et al. 2023	Abylopsis tetragona	-87.7031	18.7208	4
			Hydrozoa	Ahuatzin-Hernández et al. 2023	Abylopsis tetragona	-92.4363	24.5054	4
			Hydrozoa	Ahuatzin-Hernández et al. 2023	Abylopsis tetragona	-87.7167	18.5667	4
			Hydrozoa	Ahuatzin-Hernández et al. 2023	Abylopsis tetragona	-87.1416	18.5775	4
			Hydrozoa	Ahuatzin-Hernández et al. 2023	Abylopsis tetragona	-97.0003	22.5003	4
			Hydrozoa	Ahuatzin-Hernández et al. 2023	Abylopsis tetragona	-91	25.0003	4
			Hydrozoa	Ahuatzin-Hernández et al. 2023	Abylopsis tetragona	-96.9844	21.4678	4
			Hydrozoa	Ahuatzin-Hernández et al. 2023	Abylopsis tetragona	-88.5003	23	4
			Hydrozoa	Ahuatzin-Hernández et al. 2023	Abylopsis tetragona	-92	19.5	4
			Hydrozoa	Ahuatzin-Hernández et al. 2023	Abylopsis tetragona	-92.5	20	4
			Hydrozoa	Ahuatzin-Hernández et al. 2023	Abylopsis tetragona	-88.5	22.5	4
			Hydrozoa	Ahuatzin-Hernández et al. 2023	Abylopsis tetragona	-92.9836	25.9169	4
			Hydrozoa	Ahuatzin-Hernández et al. 2023	Abylopsis tetragona	-96	22.4167	4
			Hydrozoa	Ahuatzin-Hernández et al. 2023	Abylopsis tetragona	-97	23.9836	4
			Hydrozoa	Ahuatzin-Hernández et al. 2023	Abylopsis tetragona	-95.9833	21	4
			Hydrozoa	Ahuatzin-Hernández et al. 2023	Abylopsis tetragona	-91	24.0003	4
			Hydrozoa	Ahuatzin-Hernández et al. 2023	Abylopsis tetragona	-95	24	4
			Hydrozoa	Ahuatzin-Hernández et al. 2023	Abylopsis tetragona	-87.4333	18.3333	4
			Hydrozoa	Ahuatzin-Hernández et al. 2023	Abylopsis tetragona	-96	22.5	4
			Hydrozoa	Ahuatzin-Hernández et al. 2023	Abylopsis tetragona	-93.7361	20.4036	4
			Hydrozoa	Ahuatzin-Hernández et al. 2023	Abylopsis tetragona	-87.4353	19.7842	4
			Hydrozoa	Ahuatzin-Hernández et al. 2023	Abylopsis tetragona	-94	25.9167	4
			Hydrozoa	Ahuatzin-Hernández et al. 2023	Abylopsis tetragona	-95.5	19	4
			Hydrozoa	Ahuatzin-Hernández et al. 2023	Abylopsis tetragona	-97.5	23.5	4
			Hydrozoa	Ahuatzin-Hernández et al. 2023	Abylopsis tetragona	-86.4858	23.5	4
			Hydrozoa	Ahuatzin-Hernández et al. 2023	Abylopsis tetragona	-94.4333	18.5333	4
			Hydrozoa	Ahuatzin-Hernández et al. 2023	Abylopsis tetragona	-93.75	19.75	4
			Hydrozoa	Ahuatzin-Hernández et al. 2023	Abylopsis tetragona	-87.4419	19.7758	4
			Hydrozoa	Ahuatzin-Hernández et al. 2023	Abylopsis tetragona	-92.9858	22.0003	4
			Hydrozoa	Ahuatzin-Hernández et al. 2023	Abylopsis tetragona	-95.3333	19	4
			Hydrozoa	Ahuatzin-Hernández et al. 2023	Abylopsis tetragona	-95.5375	22.3869	4
			Hydrozoa	Ahuatzin-Hernández et al. 2023	Abylopsis tetragona	-95.9858	24.5	4
			Hydrozoa	Ahuatzin-Hernández et al. 2023	Abylopsis tetragona	-96.4533	21.7194	4
			Hydrozoa	Ahuatzin-Hernández et al. 2023	Abylopsis tetragona	-96.9836	23	4
			Hydrozoa	Ahuatzin-Hernández et al. 2023	Abylopsis tetragona	-92.5	19	4
			Hydrozoa	Ahuatzin-Hernández et al. 2023	Abylopsis tetragona	-94.5	18.8333	4
			Hydrozoa	Ahuatzin-Hernández et al. 2023	Abylopsis tetragona	-87.6333	18.8	4
			Hydrozoa	Ahuatzin-Hernández et al. 2023	Abylopsis tetragona	-94.9836	20	4
			Hydrozoa	Ahuatzin-Hernández et al. 2023	Abylopsis tetragona	-93.7536	18.8339	4
			Hydrozoa	Ahuatzin-Hernández et al. 2023	Abylopsis tetragona	-92.5006	19.9875	4
			Hydrozoa	Ahuatzin-Hernández et al. 2023	Abylopsis tetragona	-97.5022	22.4353	4
			Hydrozoa	Ahuatzin-Hernández et al. 2023	Abylopsis tetragona	-96.0708	19.5708	4
			Hydrozoa	Ahuatzin-Hernández et al. 2023	Abylopsis tetragona	-96.5	23.5	4
			Hydrozoa	Ahuatzin-Hernández et al. 2023	Abylopsis tetragona	-93	24	4
			Hydrozoa	Ahuatzin-Hernández et al. 2023	Abylopsis tetragona	-95.3333	20.4167	4
			Hydrozoa	Ahuatzin-Hernández et al. 2023	Abylopsis tetragona	-87.7072	18.7122	4
			Hydrozoa	Ahuatzin-Hernández et al. 2023	Abylopsis tetragona	-91.9836	25.9836	4
			Hydrozoa	Ahuatzin-Hernández et al. 2023	Abylopsis tetragona	-91.1419	23.5083	4
			Hydrozoa	Ahuatzin-Hernández et al. 2023	Abylopsis tetragona	-94.9858	23	4
			Hydrozoa	Ahuatzin-Hernández et al. 2023	Abylopsis tetragona	-95.9836	23.9836	4
			Hydrozoa	Ahuatzin-Hernández et al. 2023	Abylopsis tetragona	-93.2282	26.0031	4
			Hydrozoa	Ahuatzin-Hernández et al. 2023	Abylopsis tetragona	-93.9858	22.9858	4
			Hydrozoa	Ahuatzin-Hernández et al. 2023	Abylopsis tetragona	-79.7	25.57	4
			Hydrozoa	Ahuatzin-Hernández et al. 2023	Abylopsis tetragona	-81.83	23.98	4
			Hydrozoa	Ahuatzin-Hernández et al. 2023	Abylopsis tetragona	-81.8	23.53	4
			Hydrozoa	Ahuatzin-Hernández et al. 2023	Abylopsis tetragona	-81.83	24.3	4
			Hydrozoa	Ahuatzin-Hernández et al. 2023	Abylopsis tetragona	-82.8833	24.6667	4
			Hydrozoa	Ahuatzin-Hernández et al. 2023	Abylopsis tetragona	-85.7667	21.7667	4
			Hydrozoa	Ahuatzin-Hernández et al. 2023	Abylopsis tetragona	-88.4255	30.2801	4
			Hydrozoa	OBIS	Abylopsis tetragona	-81.8	23.533	4
			Hydrozoa	OBIS	Abylopsis tetragona	-81.833	23.983	4
			Hydrozoa	OBIS	Abylopsis tetragona	-79.7	25.567	4
			Hydrozoa	OBIS	Abylopsis tetragona	-81.833	24.3	4
			Hydrozoa	Ahuatzin-Hernández et al. 2023	Aegina citrea	-86.7669	21.1681	5
			Hydrozoa	Ahuatzin-Hernández et al. 2023	Aegina citrea	-83.3667	23.9667	5
			Hydrozoa	Ahuatzin-Hernández et al. 2023	Aegina citrea	-82.35	23.2167	5
			Hydrozoa	Ahuatzin-Hernández et al. 2023	Aegina citrea	-80	24.5	5
			Hydrozoa	Ahuatzin-Hernández et al. 2023	Aeginura grimaldii	-82.9177	24.6323	6
			Hydrozoa	OBIS	Aeginura grimaldii	-81.583	24.667	6
			Hydrozoa	Ahuatzin-Hernández et al. 2023	Aequorea floridana	-82.8833	24.6667	7
			Hydrozoa	Ahuatzin-Hernández et al. 2023	Aequorea floridana	-81.7815	24.5472	7
			Hydrozoa	Ahuatzin-Hernández et al. 2023	Aequorea forskalea	-87.1	19.3169	8
			Hydrozoa	Ahuatzin-Hernández et al. 2023	Aequorea forskalea	-82.9168	24.6274	8
			Hydrozoa	Ahuatzin-Hernández et al. 2023	Aequorea forskalea	-86.744	21.117	8
			Hydrozoa	Ahuatzin-Hernández et al. 2023	Aequorea forskalea	-82.8833	24.6667	8
			Hydrozoa	Ahuatzin-Hernández et al. 2023	Aequorea macrodactyla	-82.5428	24.927	9
			Hydrozoa	Ahuatzin-Hernández et al. 2023	Aequorea macrodactyla	-82.6808	25.009	9
			Hydrozoa	Ahuatzin-Hernández et al. 2023	Aequorea macrodactyla	-82.6792	24.8672	9
			Hydrozoa	Ahuatzin-Hernández et al. 2023	Aequorea macrodactyla	-88.3659	27.6451	9
			Hydrozoa	Ahuatzin-Hernández et al. 2023	Aequorea macrodactyla	-88.3531	27.6439	9
			Hydrozoa	Ahuatzin-Hernández et al. 2023	Aequorea macrodactyla	-88.3593	27.6439	9
			Hydrozoa	Ahuatzin-Hernández et al. 2023	Aequorea macrodactyla	-83.3667	23.9667	9
			Hydrozoa	Ahuatzin-Hernández et al. 2023	Aequorea neocyanea	-79.9	26.7	10
			Hydrozoa	Ahuatzin-Hernández et al. 2023	Aequorea neocyanea	-79.9358	26.7714	10
			Hydrozoa	Ahuatzin-Hernández et al. 2023	Aequorea neocyanea	-79.9332	26.7816	10
			Hydrozoa	Ahuatzin-Hernández et al. 2023	Aequorea neocyanea	-79.9318	26.7752	10
			Hydrozoa	Ahuatzin-Hernández et al. 2023	Aequorea neocyanea	-79.9384	26.7913	10
			Hydrozoa	Ahuatzin-Hernández et al. 2023	Aequorea neocyanea	-79.9749	26.7711	10
			Hydrozoa	Ahuatzin-Hernández et al. 2023	Aequorea neocyanea	-79.9475	26.7714	10
			Hydrozoa	Ahuatzin-Hernández et al. 2023	Aequorea neocyanea	-82.8833	24.6667	10
			Hydrozoa	Ahuatzin-Hernández et al. 2023	Aequorea neocyanea	-81.7815	24.5472	10
			Hydrozoa	Ahuatzin-Hernández et al. 2023	Aequorea neocyanea	-82.9177	24.6323	10
			Hydrozoa	Ahuatzin-Hernández et al. 2023	Aequorea taiwanensis	-79.9	26.7	11
			Hydrozoa	Ahuatzin-Hernández et al. 2023	Aequorea taiwanensis	-79.9318	26.7752	11
			Hydrozoa	Ahuatzin-Hernández et al. 2023	Aequorea taiwanensis	-79.9475	26.7714	11
			Hydrozoa	Ahuatzin-Hernández et al. 2023	Aequorea taiwanensis	-79.9332	26.7816	11
			Hydrozoa	Ahuatzin-Hernández et al. 2023	Agalma elegans	-96.9858	24.5028	12
			Hydrozoa	Ahuatzin-Hernández et al. 2023	Agalma elegans	-92.9262	25.4991	12
			Hydrozoa	Ahuatzin-Hernández et al. 2023	Agalma elegans	-96.5	20.5	12
			Hydrozoa	Ahuatzin-Hernández et al. 2023	Agalma elegans	-91.1419	23.5083	12
			Hydrozoa	Ahuatzin-Hernández et al. 2023	Agalma elegans	-87.1167	18.8317	12
			Hydrozoa	Ahuatzin-Hernández et al. 2023	Agalma elegans	-88.0003	22.9858	12
			Hydrozoa	Ahuatzin-Hernández et al. 2023	Agalma elegans	-87.4186	18.3094	12
			Hydrozoa	Ahuatzin-Hernández et al. 2023	Agalma elegans	-93.5046	26.4978	12
			Hydrozoa	Ahuatzin-Hernández et al. 2023	Agalma elegans	-87.4633	18.1983	12
			Hydrozoa	Ahuatzin-Hernández et al. 2023	Agalma elegans	-97.0003	22.5003	12
			Hydrozoa	Ahuatzin-Hernández et al. 2023	Agalma okenii	-91.9609	20.2089	13
			Hydrozoa	Ahuatzin-Hernández et al. 2023	Agalma okenii	-79.885	27.4977	13
			Hydrozoa	Ahuatzin-Hernández et al. 2023	Agalma okenii	-79.9359	27.4224	13
			Hydrozoa	Ahuatzin-Hernández et al. 2023	Agalma okenii	-95.5003	20.5	13
			Hydrozoa	Ahuatzin-Hernández et al. 2023	Agalma okenii	-87.1416	18.5775	13
			Hydrozoa	Ahuatzin-Hernández et al. 2023	Agalma okenii	-92	19.5	13
			Hydrozoa	Ahuatzin-Hernández et al. 2023	Agalma okenii	-87.6986	18.7233	13
			Hydrozoa	Ahuatzin-Hernández et al. 2023	Agalma okenii	-86.7669	21.1681	13
			Hydrozoa	Ahuatzin-Hernández et al. 2023	Agalma okenii	-96	22	13
			Hydrozoa	Ahuatzin-Hernández et al. 2023	Agalma okenii	-93	22	13
			Hydrozoa	Ahuatzin-Hernández et al. 2023	Agalma okenii	-91.1419	23.5083	13
			Hydrozoa	Ahuatzin-Hernández et al. 2023	Agalma okenii	-96.4836	22.4836	13
			Hydrozoa	Ahuatzin-Hernández et al. 2023	Agalma okenii	-94.0003	23.9858	13
			Hydrozoa	Ahuatzin-Hernández et al. 2023	Agalma okenii	-86.5347	20.7	13
			Hydrozoa	Ahuatzin-Hernández et al. 2023	Agalma okenii	-97.0019	22.0011	13
			Hydrozoa	Ahuatzin-Hernández et al. 2023	Agalma okenii	-93	24	13
			Hydrozoa	Ahuatzin-Hernández et al. 2023	Agalma okenii	-87.15	20.3833	13
			Hydrozoa	Ahuatzin-Hernández et al. 2023	Agalma okenii	-87.2844	19.5511	13
			Hydrozoa	Ahuatzin-Hernández et al. 2023	Agalma okenii	-87.0583	18.4	13
			Hydrozoa	Ahuatzin-Hernández et al. 2023	Agalma okenii	-91	21	13
			Hydrozoa	Ahuatzin-Hernández et al. 2023	Agalma okenii	-95	19.0003	13
			Hydrozoa	Ahuatzin-Hernández et al. 2023	Agalma okenii	-87.4186	18.3094	13
			Hydrozoa	Ahuatzin-Hernández et al. 2023	Agalma okenii	-87.3844	19.2181	13
			Hydrozoa	Ahuatzin-Hernández et al. 2023	Agalma okenii	-87.1	19.3169	13
			Hydrozoa	Ahuatzin-Hernández et al. 2023	Agalma okenii	-96.5	23.5	13
			Hydrozoa	Ahuatzin-Hernández et al. 2023	Agalma okenii	-93.0525	21.9672	13
			Hydrozoa	Ahuatzin-Hernández et al. 2023	Agalma okenii	-87.5833	18.5667	13
			Hydrozoa	Ahuatzin-Hernández et al. 2023	Agalma okenii	-87.1842	18.9011	13
			Hydrozoa	Ahuatzin-Hernández et al. 2023	Agalma okenii	-92.4836	20	13
			Hydrozoa	Ahuatzin-Hernández et al. 2023	Agalma okenii	-93.5046	26.4978	13
			Hydrozoa	Ahuatzin-Hernández et al. 2023	Agalma okenii	-95	25.0003	13
			Hydrozoa	Ahuatzin-Hernández et al. 2023	Agalma okenii	-94.9836	20	13
			Hydrozoa	Ahuatzin-Hernández et al. 2023	Agalma okenii	-96	24.9836	13
			Hydrozoa	Ahuatzin-Hernández et al. 2023	Agalma okenii	-95.9858	19.9858	13
			Hydrozoa	Ahuatzin-Hernández et al. 2023	Agalma okenii	-87.5	22.5	13
			Hydrozoa	Ahuatzin-Hernández et al. 2023	Agalma okenii	-79.9366	26.7768	13
			Hydrozoa	Ahuatzin-Hernández et al. 2023	Agalma okenii	-79.9475	26.7714	13
			Hydrozoa	Ahuatzin-Hernández et al. 2023	Agalma okenii	-79.7	25.57	13
			Hydrozoa	Ahuatzin-Hernández et al. 2023	Agalma okenii	-81.83	23.98	13
			Hydrozoa	Ahuatzin-Hernández et al. 2023	Agalma okenii	-81.83	24.3	13
			Hydrozoa	Ahuatzin-Hernández et al. 2023	Agalma okenii	-81.8	23.53	13
			Hydrozoa	Ahuatzin-Hernández et al. 2023	Agalma okenii	-79.4	25.57	13
			Hydrozoa	Ahuatzin-Hernández et al. 2023	Agalma okenii	-88.4255	30.2801	13
			Hydrozoa	OBIS	Agalma okenii	-79.7	25.567	13
			Hydrozoa	OBIS	Agalma okenii	-81.8	23.533	13
			Hydrozoa	OBIS	Agalma okenii	-91.9609	20.2089	13
			Hydrozoa	OBIS	Agalma okenii	-81.833	23.983	13
			Hydrozoa	OBIS	Agalma okenii	-79.4	25.567	13
			Hydrozoa	OBIS	Agalma okenii	-81.833	24.3	13
			Hydrozoa	Ahuatzin-Hernández et al. 2023	Aglaura hemistoma	-79.9	26.7	14
			Hydrozoa	Ahuatzin-Hernández et al. 2023	Aglaura hemistoma	-80.3021	27.4687	14
			Hydrozoa	Ahuatzin-Hernández et al. 2023	Aglaura hemistoma	-87.4419	19.7758	14
			Hydrozoa	Ahuatzin-Hernández et al. 2023	Aglaura hemistoma	-87.5214	19.7897	14
			Hydrozoa	Ahuatzin-Hernández et al. 2023	Aglaura hemistoma	-95.3203	20.4189	14
			Hydrozoa	Ahuatzin-Hernández et al. 2023	Aglaura hemistoma	-79.9404	26.7865	14
			Hydrozoa	Ahuatzin-Hernández et al. 2023	Aglaura hemistoma	-79.9318	26.7752	14
			Hydrozoa	Ahuatzin-Hernández et al. 2023	Aglaura hemistoma	-87.5	22.5	14
			Hydrozoa	Ahuatzin-Hernández et al. 2023	Aglaura hemistoma	-87.5456	19.6683	14
			Hydrozoa	Ahuatzin-Hernández et al. 2023	Aglaura hemistoma	-86.8603	20.8667	14
			Hydrozoa	Ahuatzin-Hernández et al. 2023	Aglaura hemistoma	-86.744	21.117	14
			Hydrozoa	Ahuatzin-Hernández et al. 2023	Aglaura hemistoma	-82.8833	24.6667	14
			Hydrozoa	Ahuatzin-Hernández et al. 2023	Aglaura hemistoma	-88.4255	30.2801	14
			Cubozoa	GBIF	Alatina alata	-82.9833	20.1333	15
			Cubozoa	GBIF	Alatina alata	-82.35	23.2167	15
			Cubozoa	GBIF	Alatina alata	-84.9667	22.1	15
			Cubozoa	GBIF	Alatina alata	-86.2667	20.6833	15
			Cubozoa	GBIF	Alatina alata	-88.0223	29.1596	15
			Cubozoa	GBIF	Alatina alata	-78.77	27.77	15
			Cubozoa	GBIF	Alatina alata	-81.8	23.53	15
			Cubozoa	GBIF	Alatina alata	-88.3593	27.6439	15
			Cubozoa	GBIF	Alatina alata	-81.1833	22.2	15
			Cubozoa	GBIF	Alatina alata	-78.9167	22.8333	15
			Cubozoa	GBIF	Alatina alata	-84.6034	27.7387	15
			Cubozoa	GBIF	Alatina alata	-83.1245	28.8487	15
			Cubozoa	OBIS	Alatina alata	-83.1245	28.8487	15
			Cubozoa	OBIS	Alatina alata	-84.6034	27.7387	15
			Cubozoa	OBIS	Alatina alata	-81.8	23.533	15
			Cubozoa	Peer-reviewed literature	Alatina alata	-87.2524	20.1816	15
			Cubozoa	Peer-reviewed literature	Alatina alata	-80.5304	25.064	15
			Hydrozoa	Ahuatzin-Hernández et al. 2023	Amphicaryon acaule	-95	24	16
			Hydrozoa	Ahuatzin-Hernández et al. 2023	Amphicaryon acaule	-87.4186	18.3094	16
			Hydrozoa	Ahuatzin-Hernández et al. 2023	Amphicaryon acaule	-87.1167	18.8317	16
			Hydrozoa	Ahuatzin-Hernández et al. 2023	Amphicaryon acaule	-86.0833	20.3439	16
			Hydrozoa	Ahuatzin-Hernández et al. 2023	Amphicaryon acaule	-87.3844	19.2181	16
			Hydrozoa	Ahuatzin-Hernández et al. 2023	Amphicaryon acaule	-86.285	21.1756	16
			Hydrozoa	Ahuatzin-Hernández et al. 2023	Amphicaryon acaule	-87.1416	18.5775	16
			Hydrozoa	Ahuatzin-Hernández et al. 2023	Amphicaryon acaule	-86.7669	21.1681	16
			Hydrozoa	Ahuatzin-Hernández et al. 2023	Amphicaryon acaule	-87.0333	19.6	16
			Hydrozoa	Ahuatzin-Hernández et al. 2023	Amphicaryon acaule	-81.83	24.3	16
			Hydrozoa	Ahuatzin-Hernández et al. 2023	Amphicaryon acaule	-79.7	25.57	16
			Hydrozoa	OBIS	Amphicaryon acaule	-81.833	24.3	16
			Hydrozoa	OBIS	Amphicaryon acaule	-79.7	25.567	16
			Hydrozoa	Ahuatzin-Hernández et al. 2023	Amphicaryon ernesti	-79.885	27.4977	17
			Hydrozoa	Ahuatzin-Hernández et al. 2023	Amphicaryon ernesti	-79.9513	27.4645	17
			Hydrozoa	Ahuatzin-Hernández et al. 2023	Amphicaryon ernesti	-79.9359	27.4224	17
			Hydrozoa	Ahuatzin-Hernández et al. 2023	Amphicaryon ernesti	-94.5	19.5833	17
			Hydrozoa	Ahuatzin-Hernández et al. 2023	Amphicaryon ernesti	-95	19.0003	17
			Hydrozoa	Ahuatzin-Hernández et al. 2023	Amphicaryon ernesti	-87.5	22.5	17
			Hydrozoa	Ahuatzin-Hernández et al. 2023	Amphicaryon ernesti	-87.1661	18.6231	17
			Hydrozoa	Ahuatzin-Hernández et al. 2023	Amphicaryon ernesti	-92.5	21	17
			Hydrozoa	Ahuatzin-Hernández et al. 2023	Amphicaryon ernesti	-87.2	19.05	17
			Hydrozoa	Ahuatzin-Hernández et al. 2023	Amphicaryon ernesti	-93.2282	26.0031	17
			Hydrozoa	Ahuatzin-Hernández et al. 2023	Amphicaryon ernesti	-86.5	22.5	17
			Hydrozoa	Ahuatzin-Hernández et al. 2023	Amphicaryon ernesti	-91.7758	24.0021	17
			Hydrozoa	Ahuatzin-Hernández et al. 2023	Amphicaryon ernesti	-87.4633	18.1983	17
			Hydrozoa	Ahuatzin-Hernández et al. 2023	Amphicaryon ernesti	-87.3594	18.3447	17
			Hydrozoa	Ahuatzin-Hernández et al. 2023	Amphicaryon ernesti	-92.9262	25.4991	17
			Hydrozoa	Ahuatzin-Hernández et al. 2023	Amphicaryon ernesti	-91.1419	23.5083	17
			Hydrozoa	Ahuatzin-Hernández et al. 2023	Amphicaryon ernesti	-95	21.75	17
			Hydrozoa	Ahuatzin-Hernández et al. 2023	Amphicaryon ernesti	-89.5003	22	17
			Hydrozoa	Ahuatzin-Hernández et al. 2023	Amphicaryon ernesti	-93.8809	26.9841	17
			Hydrozoa	Ahuatzin-Hernández et al. 2023	Amphicaryon ernesti	-94.5	21.75	17
			Hydrozoa	Ahuatzin-Hernández et al. 2023	Amphicaryon ernesti	-92.4363	24.5054	17
			Hydrozoa	Ahuatzin-Hernández et al. 2023	Amphicaryon ernesti	-96.0708	19.5708	17
			Hydrozoa	Ahuatzin-Hernández et al. 2023	Amphicaryon ernesti	-93.9836	20.4858	17
			Hydrozoa	Ahuatzin-Hernández et al. 2023	Amphicaryon ernesti	-87.5	18.4112	17
			Hydrozoa	Ahuatzin-Hernández et al. 2023	Amphinema dinema	-86.775	21.5519	18
			Hydrozoa	Ahuatzin-Hernández et al. 2023	Amphinema dinema	-87.5214	19.7897	18
			Hydrozoa	Ahuatzin-Hernández et al. 2023	Amphinema dinema	-87.5456	19.6683	18
			Hydrozoa	Ahuatzin-Hernández et al. 2023	Amphinema dinema	-86.8603	20.8667	18
			Hydrozoa	Ahuatzin-Hernández et al. 2023	Amphinema dinema	-82.8833	24.6667	18
			Hydrozoa	Ahuatzin-Hernández et al. 2023	Amphinema dinema	-88.4255	30.2801	18
			Hydrozoa	Ahuatzin-Hernández et al. 2023	Amphinema rugosum	-79.9358	26.7714	19
			Hydrozoa	Ahuatzin-Hernández et al. 2023	Amphinema rugosum	-87.6	18.4847	19
			Hydrozoa	Ahuatzin-Hernández et al. 2023	Amphinema turrida	-80.3021	27.4687	20
			Hydrozoa	Ahuatzin-Hernández et al. 2023	Amphinema turrida	-82.9849	24.6216	20
			Hydrozoa	Ahuatzin-Hernández et al. 2023	Amphinema turrida	-91	21	20
			Hydrozoa	Ahuatzin-Hernández et al. 2023	Amphinema turrida	-92	19	20
			Hydrozoa	Ahuatzin-Hernández et al. 2023	Amphinema turrida	-88.5	22.5	20
			Hydrozoa	Ahuatzin-Hernández et al. 2023	Amphinema turrida	-82.8833	24.6667	20
			Hydrozoa	OBIS	Amphinema turrida	-81.583	24.667	20
			Hydrozoa	Ahuatzin-Hernández et al. 2023	Athorybia rosacea	-79.885	27.4977	21
			Hydrozoa	Ahuatzin-Hernández et al. 2023	Athorybia rosacea	-80.0028	26.7722	21
			Hydrozoa	Ahuatzin-Hernández et al. 2023	Athorybia rosacea	-79.9318	26.7752	21
			Hydrozoa	Ahuatzin-Hernández et al. 2023	Athorybia rosacea	-90.9833	23	21
			Hydrozoa	Ahuatzin-Hernández et al. 2023	Athorybia rosacea	-94.9836	20	21
			Hydrozoa	Ahuatzin-Hernández et al. 2023	Athorybia rosacea	-96.8333	21	21
			Hydrozoa	Ahuatzin-Hernández et al. 2023	Athorybia rosacea	-96	24.9836	21
			Hydrozoa	Ahuatzin-Hernández et al. 2023	Athorybia rosacea	-94.2369	19	21
			Hydrozoa	Ahuatzin-Hernández et al. 2023	Athorybia rosacea	-91.7758	24.0021	21
			Hydrozoa	Ahuatzin-Hernández et al. 2023	Athorybia rosacea	-94	22	21
			Hydrozoa	Ahuatzin-Hernández et al. 2023	Athorybia rosacea	-93	23	21
			Hydrozoa	Ahuatzin-Hernández et al. 2023	Athorybia rosacea	-87.065	19.2833	21
			Hydrozoa	Ahuatzin-Hernández et al. 2023	Athorybia rosacea	-94	21	21
			Hydrozoa	Ahuatzin-Hernández et al. 2023	Athorybia rosacea	-79.9475	26.7714	21
			Hydrozoa	Ahuatzin-Hernández et al. 2023	Athorybia rosacea	-93.2347	19.0002	21
			Hydrozoa	Ahuatzin-Hernández et al. 2023	Athorybia rosacea	-82.9177	24.6323	21
			Scyphozoa	GBIF	Atolla vanhoeffeni	-91.1712	27.1166	22
			Scyphozoa	GBIF	Atolla vanhoeffeni	-91.45	27.78	22
			Scyphozoa	GBIF	Atolla vanhoeffeni	-91.1566	27.1264	22
			Scyphozoa	GBIF	Atolla vanhoeffeni	-91.1595	27.1381	22
			Scyphozoa	OBIS	Atolla vanhoeffeni	-91.45	27.783	22
			Scyphozoa	GBIF	Atolla wyvillei	-91.1639	27.11	23
			Scyphozoa	GBIF	Atolla wyvillei	-91.1646	27.1108	23
			Scyphozoa	Peer-reviewed literature	Atolla wyvillei	-84.85	26.4	23
			Scyphozoa	GBIF	Atorella vanhoeffeni	-79.9214	26.7714	24
			Scyphozoa	GBIF	Atorella vanhoeffeni	-79.9358	26.7714	24
			Scyphozoa	GBIF	Aurelia	-82.4073	26.6307	25
			Scyphozoa	GBIF	Aurelia	-83.102	25.6943	25
			Scyphozoa	GBIF	Aurelia	-87.5573	29.627	25
			Scyphozoa	GBIF	Aurelia	-83.4123	26.127	25
			Scyphozoa	GBIF	Aurelia	-86.5927	30.101	25
			Scyphozoa	GBIF	Aurelia	-80.4962	30.6833	25
			Scyphozoa	GBIF	Aurelia	-84.0733	29.6477	25
			Scyphozoa	GBIF	Aurelia	-80.1242	29.1141	25
			Scyphozoa	GBIF	Aurelia	-80.3792	29.641	25
			Scyphozoa	GBIF	Aurelia	-80.9617	30.5995	25
			Scyphozoa	GBIF	Aurelia	-80.9034	30.6519	25
			Scyphozoa	GBIF	Aurelia	-80.3953	29.0118	25
			Scyphozoa	GBIF	Aurelia	-83.8395	26.606	25
			Scyphozoa	GBIF	Aurelia	-80.7763	30.4127	25
			Scyphozoa	GBIF	Aurelia	-80.5044	28.9684	25
			Scyphozoa	GBIF	Aurelia	-80.748	30.4795	25
			Scyphozoa	GBIF	Aurelia	-83.2422	26.844	25
			Scyphozoa	GBIF	Aurelia	-84.0758	27.5412	25
			Scyphozoa	GBIF	Aurelia	-84.7172	28.3032	25
			Scyphozoa	GBIF	Aurelia	-80.5424	28.8907	25
			Scyphozoa	GBIF	Aurelia	-80.8695	30.5767	25
			Scyphozoa	GBIF	Aurelia	-83.354	26.6722	25
			Scyphozoa	GBIF	Aurelia	-83.798	27.3142	25
			Scyphozoa	GBIF	Aurelia	-82.6195	25.6273	25
			Scyphozoa	GBIF	Aurelia	-83.0253	26.0345	25
			Scyphozoa	GBIF	Aurelia	-82.5682	25.4668	25
			Scyphozoa	GBIF	Aurelia	-80.9879	30.3275	25
			Scyphozoa	GBIF	Aurelia	-82.3003	24.9237	25
			Scyphozoa	GBIF	Aurelia	-82.3103	26.2717	25
			Scyphozoa	GBIF	Aurelia	-82.2345	26.003	25
			Scyphozoa	GBIF	Aurelia	-83.6975	25.1123	25
			Scyphozoa	GBIF	Aurelia	-80.9182	30.0805	25
			Scyphozoa	GBIF	Aurelia	-81.0486	30.6317	25
			Scyphozoa	GBIF	Aurelia	-82.7905	25.3248	25
			Scyphozoa	GBIF	Aurelia	-80.8162	30.6596	25
			Scyphozoa	GBIF	Aurelia	-81.2134	29.8612	25
			Scyphozoa	GBIF	Aurelia	-85.9388	29.4215	25
			Scyphozoa	GBIF	Aurelia	-89.7158	22.5773	25
			Scyphozoa	GBIF	Aurelia	-84.89	28.729	25
			Scyphozoa	GBIF	Aurelia	-83.2782	28.1233	25
			Scyphozoa	GBIF	Aurelia	-82.2358	25.5577	25
			Scyphozoa	GBIF	Aurelia	-83.6004	26.1259	25
			Scyphozoa	GBIF	Aurelia	-82.878	26.5735	25
			Scyphozoa	GBIF	Aurelia	-83.4397	26.2505	25
			Scyphozoa	GBIF	Aurelia	-83.3065	26.0302	25
			Scyphozoa	GBIF	Aurelia	-82.7198	27.1778	25
			Scyphozoa	GBIF	Aurelia	-82.8325	25.372	25
			Scyphozoa	GBIF	Aurelia	-83.2278	28.1472	25
			Scyphozoa	GBIF	Aurelia	-81.7192	25.3752	25
			Scyphozoa	GBIF	Aurelia	-83.0923	27.3807	25
			Scyphozoa	GBIF	Aurelia	-79.9366	26.7768	25
			Scyphozoa	GBIF	Aurelia	-88.3658	27.6452	25
			Scyphozoa	GBIF	Aurelia	-85.13	26.22	25
			Scyphozoa	GBIF	Aurelia	-90.83	27.67	25
			Scyphozoa	GBIF	Aurelia	-79.87	27.08	25
			Scyphozoa	GBIF	Aurelia	-88.0151	29.1511	25
			Scyphozoa	GBIF	Aurelia	-93.8333	26.0333	25
			Scyphozoa	GBIF	Aurelia	-92.0967	27.0833	25
			Scyphozoa	GBIF	Aurelia	-87.7667	28.7333	25
			Scyphozoa	OBIS	Aurelia	-87.77	28.73	25
			Scyphozoa	OBIS	Aurelia	-89.7158	22.5773	25
			Scyphozoa	OBIS	Aurelia	-85.133	26.217	25
			Scyphozoa	OBIS	Aurelia	-79.867	27.083	25
			Scyphozoa	OBIS	Aurelia	-90.833	27.667	25
			Scyphozoa	OBIS	Aurelia	-83.0923	27.3807	25
			Scyphozoa	OBIS	Aurelia	-81.7192	25.3752	25
			Scyphozoa	OBIS	Aurelia	-82.2358	25.5577	25
			Scyphozoa	OBIS	Aurelia	-83.3065	26.0302	25
			Scyphozoa	OBIS	Aurelia	-84.0758	27.5412	25
			Scyphozoa	OBIS	Aurelia	-83.798	27.3142	25
			Scyphozoa	OBIS	Aurelia	-83.4123	26.127	25
			Scyphozoa	OBIS	Aurelia	-83.0253	26.0345	25
			Scyphozoa	OBIS	Aurelia	-82.3003	24.9237	25
			Scyphozoa	OBIS	Aurelia	-83.2782	28.1233	25
			Scyphozoa	OBIS	Aurelia	-83.4397	26.2505	25
			Scyphozoa	Peer-reviewed literature	Aurelia	-93.6189	18.3526	25
			Scyphozoa	Peer-reviewed literature	Aurelia	-97.4147	20.9593	25
			Scyphozoa	Peer-reviewed literature	Aurelia	-97.1977	21.0262	25
			Scyphozoa	Peer-reviewed literature	Aurelia	-97.256	21.081	25
			Scyphozoa	Peer-reviewed literature	Aurelia	-97.2571	21.0847	25
			Scyphozoa	Peer-reviewed literature	Aurelia	-97.27	21.1327	25
			Scyphozoa	Peer-reviewed literature	Aurelia	-97.2259	21.4728	25
			Scyphozoa	Peer-reviewed literature	Aurelia	-97.2274	21.4787	25
			Scyphozoa	Peer-reviewed literature	Aurelia	-97.2299	21.4714	25
			Scyphozoa	Peer-reviewed literature	Aurelia	-88.5186	30.2641	25
			Scyphozoa	Peer-reviewed literature	Aurelia	-88.5178	30.2659	25
			Scyphozoa	Peer-reviewed literature	Aurelia	-96.0835	19.2146	25
			Scyphozoa	Peer-reviewed literature	Aurelia	-88.7968	29.6942	25
			Scyphozoa	Peer-reviewed literature	Aurelia	-84.0949	29.8518	25
			Scyphozoa	Peer-reviewed literature	Aurelia	-82.8998	27.6837	25
			Scyphozoa	Peer-reviewed literature	Aurelia	-82.8693	28.4355	25
			Scyphozoa	Peer-reviewed literature	Aurelia	-82.0318	26.2201	25
			Scyphozoa	Peer-reviewed literature	Aurelia	-80.5304	25.064	25
			Scyphozoa	Peer-reviewed literature	Aurelia	-97.2923	21.0065	25
			Scyphozoa	Peer-reviewed literature	Aurelia	-91.6692	19.3283	25
			Scyphozoa	GBIF	Aurelia	-88.14	30.16	25
			Hydrozoa	Ahuatzin-Hernández et al. 2023	Bassia bassensis	-79.885	27.4977	26
			Hydrozoa	Ahuatzin-Hernández et al. 2023	Bassia bassensis	-95	19	26
			Hydrozoa	Ahuatzin-Hernández et al. 2023	Bassia bassensis	-91	25	26
			Hydrozoa	Ahuatzin-Hernández et al. 2023	Bassia bassensis	-91.1419	23.5083	26
			Hydrozoa	Ahuatzin-Hernández et al. 2023	Bassia bassensis	-86.5347	20.7	26
			Hydrozoa	Ahuatzin-Hernández et al. 2023	Bassia bassensis	-96.9833	21	26
			Hydrozoa	Ahuatzin-Hernández et al. 2023	Bassia bassensis	-87.6	18.4847	26
			Hydrozoa	Ahuatzin-Hernández et al. 2023	Bassia bassensis	-86.4342	20.9511	26
			Hydrozoa	Ahuatzin-Hernández et al. 2023	Bassia bassensis	-87.3344	19.5675	26
			Hydrozoa	Ahuatzin-Hernández et al. 2023	Bassia bassensis	-93	20.5003	26
			Hydrozoa	Ahuatzin-Hernández et al. 2023	Bassia bassensis	-87.55	18.6567	26
			Hydrozoa	Ahuatzin-Hernández et al. 2023	Bassia bassensis	-96	22.5	26
			Hydrozoa	Ahuatzin-Hernández et al. 2023	Bassia bassensis	-94	20	26
			Hydrozoa	Ahuatzin-Hernández et al. 2023	Bassia bassensis	-97	23.9836	26
			Hydrozoa	Ahuatzin-Hernández et al. 2023	Bassia bassensis	-87.4858	23.0003	26
			Hydrozoa	Ahuatzin-Hernández et al. 2023	Bassia bassensis	-95.4861	21.7342	26
			Hydrozoa	Ahuatzin-Hernández et al. 2023	Bassia bassensis	-92.0836	24.0342	26
			Hydrozoa	Ahuatzin-Hernández et al. 2023	Bassia bassensis	-87.0344	19.7333	26
			Hydrozoa	Ahuatzin-Hernández et al. 2023	Bassia bassensis	-94.9858	21	26
			Hydrozoa	Ahuatzin-Hernández et al. 2023	Bassia bassensis	-86.1833	21.4842	26
			Hydrozoa	Ahuatzin-Hernández et al. 2023	Bassia bassensis	-97	24.9836	26
			Hydrozoa	Ahuatzin-Hernández et al. 2023	Bassia bassensis	-92.5	20.5	26
			Hydrozoa	Ahuatzin-Hernández et al. 2023	Bassia bassensis	-87.15	20.3833	26
			Hydrozoa	Ahuatzin-Hernández et al. 2023	Bassia bassensis	-93	23	26
			Hydrozoa	Ahuatzin-Hernández et al. 2023	Bassia bassensis	-91.5	22.4167	26
			Hydrozoa	Ahuatzin-Hernández et al. 2023	Bassia bassensis	-92.9875	20.5	26
			Hydrozoa	Ahuatzin-Hernández et al. 2023	Bassia bassensis	-86.95	20.1336	26
			Hydrozoa	Ahuatzin-Hernández et al. 2023	Bassia bassensis	-95.5	21	26
			Hydrozoa	Ahuatzin-Hernández et al. 2023	Bassia bassensis	-95	21.75	26
			Hydrozoa	Ahuatzin-Hernández et al. 2023	Bassia bassensis	-93.5	18.5	26
			Hydrozoa	Ahuatzin-Hernández et al. 2023	Bassia bassensis	-87.7167	18.5667	26
			Hydrozoa	Ahuatzin-Hernández et al. 2023	Bassia bassensis	-95	19.0003	26
			Hydrozoa	Ahuatzin-Hernández et al. 2023	Bassia bassensis	-86.9858	23	26
			Hydrozoa	Ahuatzin-Hernández et al. 2023	Bassia bassensis	-94.5	22.4167	26
			Hydrozoa	Ahuatzin-Hernández et al. 2023	Bassia bassensis	-97.4833	22.4833	26
			Hydrozoa	Ahuatzin-Hernández et al. 2023	Bassia bassensis	-86.8333	20.7167	26
			Hydrozoa	Ahuatzin-Hernández et al. 2023	Bassia bassensis	-87.25	19.2933	26
			Hydrozoa	Ahuatzin-Hernández et al. 2023	Bassia bassensis	-95	22.4167	26
			Hydrozoa	Ahuatzin-Hernández et al. 2023	Bassia bassensis	-97.4836	23	26
			Hydrozoa	Ahuatzin-Hernández et al. 2023	Bassia bassensis	-96	22	26
			Hydrozoa	Ahuatzin-Hernández et al. 2023	Bassia bassensis	-94.5022	20.4189	26
			Hydrozoa	Ahuatzin-Hernández et al. 2023	Bassia bassensis	-86.85	19.0667	26
			Hydrozoa	Ahuatzin-Hernández et al. 2023	Bassia bassensis	-96	23.5	26
			Hydrozoa	Ahuatzin-Hernández et al. 2023	Bassia bassensis	-90	24.9833	26
			Hydrozoa	Ahuatzin-Hernández et al. 2023	Bassia bassensis	-87.6986	18.7233	26
			Hydrozoa	Ahuatzin-Hernández et al. 2023	Bassia bassensis	-87.6	18.3333	26
			Hydrozoa	Ahuatzin-Hernández et al. 2023	Bassia bassensis	-93	22	26
			Hydrozoa	Ahuatzin-Hernández et al. 2023	Bassia bassensis	-87.2844	19.5511	26
			Hydrozoa	Ahuatzin-Hernández et al. 2023	Bassia bassensis	-86.7511	19.8667	26
			Hydrozoa	Ahuatzin-Hernández et al. 2023	Bassia bassensis	-95.9858	19.9858	26
			Hydrozoa	Ahuatzin-Hernández et al. 2023	Bassia bassensis	-87.3844	19.2181	26
			Hydrozoa	Ahuatzin-Hernández et al. 2023	Bassia bassensis	-86.4342	21.3342	26
			Hydrozoa	Ahuatzin-Hernández et al. 2023	Bassia bassensis	-87.5178	18.7833	26
			Hydrozoa	Ahuatzin-Hernández et al. 2023	Bassia bassensis	-87.1	19.3169	26
			Hydrozoa	Ahuatzin-Hernández et al. 2023	Bassia bassensis	-96.9708	22.4028	26
			Hydrozoa	Ahuatzin-Hernández et al. 2023	Bassia bassensis	-86.4836	21.5172	26
			Hydrozoa	Ahuatzin-Hernández et al. 2023	Bassia bassensis	-91	21	26
			Hydrozoa	Ahuatzin-Hernández et al. 2023	Bassia bassensis	-87.6333	18.8	26
			Hydrozoa	Ahuatzin-Hernández et al. 2023	Bassia bassensis	-93	19	26
			Hydrozoa	Ahuatzin-Hernández et al. 2023	Bassia bassensis	-87.5833	18.5667	26
			Hydrozoa	Ahuatzin-Hernández et al. 2023	Bassia bassensis	-87.1842	18.9011	26
			Hydrozoa	Ahuatzin-Hernández et al. 2023	Bassia bassensis	-87.4883	18.2	26
			Hydrozoa	Ahuatzin-Hernández et al. 2023	Bassia bassensis	-91.9836	25.9836	26
			Hydrozoa	Ahuatzin-Hernández et al. 2023	Bassia bassensis	-87.4633	18.1983	26
			Hydrozoa	Ahuatzin-Hernández et al. 2023	Bassia bassensis	-92.6672	20.9686	26
			Hydrozoa	Ahuatzin-Hernández et al. 2023	Bassia bassensis	-94	21	26
			Hydrozoa	Ahuatzin-Hernández et al. 2023	Bassia bassensis	-95.0833	19.5833	26
			Hydrozoa	Ahuatzin-Hernández et al. 2023	Bassia bassensis	-94.5	18.9833	26
			Hydrozoa	Ahuatzin-Hernández et al. 2023	Bassia bassensis	-90	22.9833	26
			Hydrozoa	Ahuatzin-Hernández et al. 2023	Bassia bassensis	-91.9867	20.0022	26
			Hydrozoa	Ahuatzin-Hernández et al. 2023	Bassia bassensis	-87.1167	18.5467	26
			Hydrozoa	Ahuatzin-Hernández et al. 2023	Bassia bassensis	-92.4875	21.9875	26
			Hydrozoa	Ahuatzin-Hernández et al. 2023	Bassia bassensis	-93.9836	20.4858	26
			Hydrozoa	Ahuatzin-Hernández et al. 2023	Bassia bassensis	-88.0003	22.9858	26
			Hydrozoa	Ahuatzin-Hernández et al. 2023	Bassia bassensis	-91.9836	21.9836	26
			Hydrozoa	Ahuatzin-Hernández et al. 2023	Bassia bassensis	-92	24	26
			Hydrozoa	Ahuatzin-Hernández et al. 2023	Bassia bassensis	-97.5	23.5	26
			Hydrozoa	Ahuatzin-Hernández et al. 2023	Bassia bassensis	-94	25.9167	26
			Hydrozoa	Ahuatzin-Hernández et al. 2023	Bassia bassensis	-89.5003	22	26
			Hydrozoa	Ahuatzin-Hernández et al. 2023	Bassia bassensis	-97.0019	22.0011	26
			Hydrozoa	Ahuatzin-Hernández et al. 2023	Bassia bassensis	-96.0708	19.5708	26
			Hydrozoa	Ahuatzin-Hernández et al. 2023	Bassia bassensis	-87.4553	19.82	26
			Hydrozoa	Ahuatzin-Hernández et al. 2023	Bassia bassensis	-94.5	21.75	26
			Hydrozoa	Ahuatzin-Hernández et al. 2023	Bassia bassensis	-96	19.5	26
			Hydrozoa	Ahuatzin-Hernández et al. 2023	Bassia bassensis	-94.5	20.5	26
			Hydrozoa	Ahuatzin-Hernández et al. 2023	Bassia bassensis	-96.5	21.75	26
			Hydrozoa	Ahuatzin-Hernández et al. 2023	Bassia bassensis	-87.65	18.2	26
			Hydrozoa	Ahuatzin-Hernández et al. 2023	Bassia bassensis	-86.5	22.5	26
			Hydrozoa	Ahuatzin-Hernández et al. 2023	Bassia bassensis	-93	25.9836	26
			Hydrozoa	Ahuatzin-Hernández et al. 2023	Bassia bassensis	-90.9833	22.0003	26
			Hydrozoa	Ahuatzin-Hernández et al. 2023	Bassia bassensis	-87.1167	18.8317	26
			Hydrozoa	Ahuatzin-Hernández et al. 2023	Bassia bassensis	-86.7669	21.1681	26
			Hydrozoa	Ahuatzin-Hernández et al. 2023	Bassia bassensis	-86.2667	20.6833	26
			Hydrozoa	Ahuatzin-Hernández et al. 2023	Bassia bassensis	-92.9836	25.9169	26
			Hydrozoa	Ahuatzin-Hernández et al. 2023	Bassia bassensis	-95.5	21.75	26
			Hydrozoa	Ahuatzin-Hernández et al. 2023	Bassia bassensis	-94.4875	18.8339	26
			Hydrozoa	Ahuatzin-Hernández et al. 2023	Bassia bassensis	-87.7031	18.7167	26
			Hydrozoa	Ahuatzin-Hernández et al. 2023	Bassia bassensis	-90.9503	25.9167	26
			Hydrozoa	Ahuatzin-Hernández et al. 2023	Bassia bassensis	-94.9833	21	26
			Hydrozoa	Ahuatzin-Hernández et al. 2023	Bassia bassensis	-96.985	25.0006	26
			Hydrozoa	Ahuatzin-Hernández et al. 2023	Bassia bassensis	-96	22.4167	26
			Hydrozoa	Ahuatzin-Hernández et al. 2023	Bassia bassensis	-92.4839	21.5014	26
			Hydrozoa	Ahuatzin-Hernández et al. 2023	Bassia bassensis	-95	24.9836	26
			Hydrozoa	Ahuatzin-Hernández et al. 2023	Bassia bassensis	-95	22.9831	26
			Hydrozoa	Ahuatzin-Hernández et al. 2023	Bassia bassensis	-87	20.55	26
			Hydrozoa	Ahuatzin-Hernández et al. 2023	Bassia bassensis	-95.9836	25.9167	26
			Hydrozoa	Ahuatzin-Hernández et al. 2023	Bassia bassensis	-86.4858	23.5	26
			Hydrozoa	Ahuatzin-Hernández et al. 2023	Bassia bassensis	-93.0019	22	26
			Hydrozoa	Ahuatzin-Hernández et al. 2023	Bassia bassensis	-94	19	26
			Hydrozoa	Ahuatzin-Hernández et al. 2023	Bassia bassensis	-96.0003	19.5003	26
			Hydrozoa	Ahuatzin-Hernández et al. 2023	Bassia bassensis	-93	24	26
			Hydrozoa	Ahuatzin-Hernández et al. 2023	Bassia bassensis	-96.4533	21.7194	26
			Hydrozoa	Ahuatzin-Hernández et al. 2023	Bassia bassensis	-95.4189	20.9867	26
			Hydrozoa	Ahuatzin-Hernández et al. 2023	Bassia bassensis	-93.5	18.9833	26
			Hydrozoa	Ahuatzin-Hernández et al. 2023	Bassia bassensis	-91.9836	25.9169	26
			Hydrozoa	Ahuatzin-Hernández et al. 2023	Bassia bassensis	-87.2	19.05	26
			Hydrozoa	Ahuatzin-Hernández et al. 2023	Bassia bassensis	-86.775	21.5519	26
			Hydrozoa	Ahuatzin-Hernández et al. 2023	Bassia bassensis	-87.0333	19.6	26
			Hydrozoa	Ahuatzin-Hernández et al. 2023	Bassia bassensis	-87.065	19.2833	26
			Hydrozoa	Ahuatzin-Hernández et al. 2023	Bassia bassensis	-97.5	21.9836	26
			Hydrozoa	Ahuatzin-Hernández et al. 2023	Bassia bassensis	-88.5003	23	26
			Hydrozoa	Ahuatzin-Hernández et al. 2023	Bassia bassensis	-94.0003	23.9858	26
			Hydrozoa	Ahuatzin-Hernández et al. 2023	Bassia bassensis	-91.5006	22.4042	26
			Hydrozoa	Ahuatzin-Hernández et al. 2023	Bassia bassensis	-96	21.5	26
			Hydrozoa	Ahuatzin-Hernández et al. 2023	Bassia bassensis	-91.4833	21.5	26
			Hydrozoa	Ahuatzin-Hernández et al. 2023	Bassia bassensis	-95.9858	24.5	26
			Hydrozoa	Ahuatzin-Hernández et al. 2023	Bassia bassensis	-95.9836	23.9836	26
			Hydrozoa	Ahuatzin-Hernández et al. 2023	Bassia bassensis	-97.5	22.4167	26
			Hydrozoa	Ahuatzin-Hernández et al. 2023	Bassia bassensis	-92.5	20	26
			Hydrozoa	Ahuatzin-Hernández et al. 2023	Bassia bassensis	-96.0833	20.4167	26
			Hydrozoa	Ahuatzin-Hernández et al. 2023	Bassia bassensis	-92.6693	24.9982	26
			Hydrozoa	Ahuatzin-Hernández et al. 2023	Bassia bassensis	-92.9836	20	26
			Hydrozoa	Ahuatzin-Hernández et al. 2023	Bassia bassensis	-97	22.4167	26
			Hydrozoa	Ahuatzin-Hernández et al. 2023	Bassia bassensis	-93.25	19	26
			Hydrozoa	Ahuatzin-Hernández et al. 2023	Bassia bassensis	-94	22	26
			Hydrozoa	Ahuatzin-Hernández et al. 2023	Bassia bassensis	-90.9836	24	26
			Hydrozoa	Ahuatzin-Hernández et al. 2023	Bassia bassensis	-93.75	19.75	26
			Hydrozoa	Ahuatzin-Hernández et al. 2023	Bassia bassensis	-94	24.9833	26
			Hydrozoa	Ahuatzin-Hernández et al. 2023	Bassia bassensis	-92	20	26
			Hydrozoa	Ahuatzin-Hernández et al. 2023	Bassia bassensis	-93	24.9689	26
			Hydrozoa	Ahuatzin-Hernández et al. 2023	Bassia bassensis	-92.9858	22.0003	26
			Hydrozoa	Ahuatzin-Hernández et al. 2023	Bassia bassensis	-96.5	23.5	26
			Hydrozoa	Ahuatzin-Hernández et al. 2023	Bassia bassensis	-93.9858	22.9858	26
			Hydrozoa	Ahuatzin-Hernández et al. 2023	Bassia bassensis	-95	22	26
			Hydrozoa	Ahuatzin-Hernández et al. 2023	Bassia bassensis	-95.5	19.5	26
			Hydrozoa	Ahuatzin-Hernández et al. 2023	Bassia bassensis	-87.275	18.8317	26
			Hydrozoa	Ahuatzin-Hernández et al. 2023	Bassia bassensis	-91.4833	20	26
			Hydrozoa	Ahuatzin-Hernández et al. 2023	Bassia bassensis	-95.9858	25.0003	26
			Hydrozoa	Ahuatzin-Hernández et al. 2023	Bassia bassensis	-93	21.5	26
			Hydrozoa	Ahuatzin-Hernández et al. 2023	Bassia bassensis	-89	25.9836	26
			Hydrozoa	Ahuatzin-Hernández et al. 2023	Bassia bassensis	-91.4836	23.5	26
			Hydrozoa	Ahuatzin-Hernández et al. 2023	Bassia bassensis	-87.4419	19.8011	26
			Hydrozoa	Ahuatzin-Hernández et al. 2023	Bassia bassensis	-93.9869	21.7519	26
			Hydrozoa	Ahuatzin-Hernández et al. 2023	Bassia bassensis	-94.9836	20	26
			Hydrozoa	Ahuatzin-Hernández et al. 2023	Bassia bassensis	-93.8809	26.9841	26
			Hydrozoa	Ahuatzin-Hernández et al. 2023	Bassia bassensis	-96.9858	24.5028	26
			Hydrozoa	Ahuatzin-Hernández et al. 2023	Bassia bassensis	-93.0525	21.9672	26
			Hydrozoa	Ahuatzin-Hernández et al. 2023	Bassia bassensis	-96.9839	22.42	26
			Hydrozoa	Ahuatzin-Hernández et al. 2023	Bassia bassensis	-94	22.4167	26
			Hydrozoa	Ahuatzin-Hernández et al. 2023	Bassia bassensis	-94.9858	20.0003	26
			Hydrozoa	Ahuatzin-Hernández et al. 2023	Bassia bassensis	-97.0167	22	26
			Hydrozoa	Ahuatzin-Hernández et al. 2023	Bassia bassensis	-87.5	22.5	26
			Hydrozoa	Ahuatzin-Hernández et al. 2023	Bassia bassensis	-96.1667	21	26
			Hydrozoa	Ahuatzin-Hernández et al. 2023	Bassia bassensis	-97.0003	22.5003	26
			Hydrozoa	Ahuatzin-Hernández et al. 2023	Bassia bassensis	-94.5	18.8333	26
			Hydrozoa	Ahuatzin-Hernández et al. 2023	Bassia bassensis	-95.9833	21	26
			Hydrozoa	Ahuatzin-Hernández et al. 2023	Bassia bassensis	-92.4836	20	26
			Hydrozoa	Ahuatzin-Hernández et al. 2023	Bassia bassensis	-87.4425	19.8231	26
			Hydrozoa	Ahuatzin-Hernández et al. 2023	Bassia bassensis	-87	22	26
			Hydrozoa	Ahuatzin-Hernández et al. 2023	Bassia bassensis	-87.4333	18.3333	26
			Hydrozoa	Ahuatzin-Hernández et al. 2023	Bassia bassensis	-95.0006	21.7375	26
			Hydrozoa	Ahuatzin-Hernández et al. 2023	Bassia bassensis	-95.3333	20.4167	26
			Hydrozoa	Ahuatzin-Hernández et al. 2023	Bassia bassensis	-93.4869	21.7672	26
			Hydrozoa	Ahuatzin-Hernández et al. 2023	Bassia bassensis	-96.9833	20.9844	26
			Hydrozoa	Ahuatzin-Hernández et al. 2023	Bassia bassensis	-93.5	19.5	26
			Hydrozoa	Ahuatzin-Hernández et al. 2023	Bassia bassensis	-94.4833	18.4833	26
			Hydrozoa	Ahuatzin-Hernández et al. 2023	Bassia bassensis	-93.5046	26.4978	26
			Hydrozoa	Ahuatzin-Hernández et al. 2023	Bassia bassensis	-93.75	20.4167	26
			Hydrozoa	Ahuatzin-Hernández et al. 2023	Bassia bassensis	-86.7333	20.9333	26
			Hydrozoa	Ahuatzin-Hernández et al. 2023	Bassia bassensis	-96	19.5833	26
			Hydrozoa	Ahuatzin-Hernández et al. 2023	Bassia bassensis	-96.9844	21.4678	26
			Hydrozoa	Ahuatzin-Hernández et al. 2023	Bassia bassensis	-96	21.75	26
			Hydrozoa	Ahuatzin-Hernández et al. 2023	Bassia bassensis	-94	18.4836	26
			Hydrozoa	Ahuatzin-Hernández et al. 2023	Bassia bassensis	-90	21.9836	26
			Hydrozoa	Ahuatzin-Hernández et al. 2023	Bassia bassensis	-92.8353	20.0167	26
			Hydrozoa	Ahuatzin-Hernández et al. 2023	Bassia bassensis	-94.2369	19	26
			Hydrozoa	Ahuatzin-Hernández et al. 2023	Bassia bassensis	-90.4858	21.9858	26
			Hydrozoa	Ahuatzin-Hernández et al. 2023	Bassia bassensis	-93.3	22.4167	26
			Hydrozoa	Ahuatzin-Hernández et al. 2023	Bassia bassensis	-87.4667	18.5667	26
			Hydrozoa	Ahuatzin-Hernández et al. 2023	Bassia bassensis	-97	21.75	26
			Hydrozoa	Ahuatzin-Hernández et al. 2023	Bassia bassensis	-93.2282	26.0031	26
			Hydrozoa	Ahuatzin-Hernández et al. 2023	Bassia bassensis	-96.4836	22.4836	26
			Hydrozoa	Ahuatzin-Hernández et al. 2023	Bassia bassensis	-94.5	19.5	26
			Hydrozoa	Ahuatzin-Hernández et al. 2023	Bassia bassensis	-93.5833	21	26
			Hydrozoa	Ahuatzin-Hernández et al. 2023	Bassia bassensis	-93	20.5	26
			Hydrozoa	Ahuatzin-Hernández et al. 2023	Bassia bassensis	-92.9262	25.4991	26
			Hydrozoa	Ahuatzin-Hernández et al. 2023	Bassia bassensis	-96.6333	22.4167	26
			Hydrozoa	Ahuatzin-Hernández et al. 2023	Bassia bassensis	-94	24	26
			Hydrozoa	Ahuatzin-Hernández et al. 2023	Bassia bassensis	-91	25.0003	26
			Hydrozoa	Ahuatzin-Hernández et al. 2023	Bassia bassensis	-92	22.5	26
			Hydrozoa	Ahuatzin-Hernández et al. 2023	Bassia bassensis	-95.1681	20.4033	26
			Hydrozoa	Ahuatzin-Hernández et al. 2023	Bassia bassensis	-92	21.5	26
			Hydrozoa	Ahuatzin-Hernández et al. 2023	Bassia bassensis	-96.9836	23	26
			Hydrozoa	Ahuatzin-Hernández et al. 2023	Bassia bassensis	-95	24	26
			Hydrozoa	Ahuatzin-Hernández et al. 2023	Bassia bassensis	-93	23.9833	26
			Hydrozoa	Ahuatzin-Hernández et al. 2023	Bassia bassensis	-91.7758	24.0021	26
			Hydrozoa	Ahuatzin-Hernández et al. 2023	Bassia bassensis	-92.9836	25	26
			Hydrozoa	Ahuatzin-Hernández et al. 2023	Bassia bassensis	-96.0014	19.5847	26
			Hydrozoa	Ahuatzin-Hernández et al. 2023	Bassia bassensis	-88.5	22.5	26
			Hydrozoa	Ahuatzin-Hernández et al. 2023	Bassia bassensis	-93	20	26
			Hydrozoa	Ahuatzin-Hernández et al. 2023	Bassia bassensis	-90.9833	23	26
			Hydrozoa	Ahuatzin-Hernández et al. 2023	Bassia bassensis	-90.5	22.5	26
			Hydrozoa	Ahuatzin-Hernández et al. 2023	Bassia bassensis	-89.5	23	26
			Hydrozoa	Ahuatzin-Hernández et al. 2023	Bassia bassensis	-87.4483	18.8167	26
			Hydrozoa	Ahuatzin-Hernández et al. 2023	Bassia bassensis	-87.3667	19.05	26
			Hydrozoa	Ahuatzin-Hernández et al. 2023	Bassia bassensis	-95	25.9167	26
			Hydrozoa	Ahuatzin-Hernández et al. 2023	Bassia bassensis	-94.5	19.5833	26
			Hydrozoa	Ahuatzin-Hernández et al. 2023	Bassia bassensis	-95.3203	18.9856	26
			Hydrozoa	Ahuatzin-Hernández et al. 2023	Bassia bassensis	-96	20	26
			Hydrozoa	Ahuatzin-Hernández et al. 2023	Bassia bassensis	-97	21.4836	26
			Hydrozoa	Ahuatzin-Hernández et al. 2023	Bassia bassensis	-96.8333	21	26
			Hydrozoa	Ahuatzin-Hernández et al. 2023	Bassia bassensis	-95.5375	22.3869	26
			Hydrozoa	Ahuatzin-Hernández et al. 2023	Bassia bassensis	-95	25.0003	26
			Hydrozoa	Ahuatzin-Hernández et al. 2023	Bassia bassensis	-89.5	22.5	26
			Hydrozoa	Ahuatzin-Hernández et al. 2023	Bassia bassensis	-94.4333	18.5333	26
			Hydrozoa	Ahuatzin-Hernández et al. 2023	Bassia bassensis	-87.25	18.3333	26
			Hydrozoa	Ahuatzin-Hernández et al. 2023	Bassia bassensis	-94.9681	21.9853	26
			Hydrozoa	Ahuatzin-Hernández et al. 2023	Bassia bassensis	-86.5	22.0008	26
			Hydrozoa	Ahuatzin-Hernández et al. 2023	Bassia bassensis	-87.0847	20.5419	26
			Hydrozoa	Ahuatzin-Hernández et al. 2023	Bassia bassensis	-94.9836	24	26
			Hydrozoa	Ahuatzin-Hernández et al. 2023	Bassia bassensis	-96.5	20.5	26
			Hydrozoa	Ahuatzin-Hernández et al. 2023	Bassia bassensis	-96.0006	21.7375	26
			Hydrozoa	Ahuatzin-Hernández et al. 2023	Bassia bassensis	-92	24.9836	26
			Hydrozoa	Ahuatzin-Hernández et al. 2023	Bassia bassensis	-94	22.9833	26
			Hydrozoa	Ahuatzin-Hernández et al. 2023	Bassia bassensis	-94.9858	23	26
			Hydrozoa	Ahuatzin-Hernández et al. 2023	Bassia bassensis	-95.5003	20.5	26
			Hydrozoa	Ahuatzin-Hernández et al. 2023	Bassia bassensis	-96.4833	23.5	26
			Hydrozoa	Ahuatzin-Hernández et al. 2023	Bassia bassensis	-96	20.5	26
			Hydrozoa	Ahuatzin-Hernández et al. 2023	Bassia bassensis	-91	24.0003	26
			Hydrozoa	Ahuatzin-Hernández et al. 2023	Bassia bassensis	-97.15	21.5667	26
			Hydrozoa	Ahuatzin-Hernández et al. 2023	Bassia bassensis	-92.0017	20.4856	26
			Hydrozoa	Ahuatzin-Hernández et al. 2023	Bassia bassensis	-94	21.75	26
			Hydrozoa	Ahuatzin-Hernández et al. 2023	Bassia bassensis	-90	25.9167	26
			Hydrozoa	Ahuatzin-Hernández et al. 2023	Bassia bassensis	-92	19.5	26
			Hydrozoa	Ahuatzin-Hernández et al. 2023	Bassia bassensis	-93.7361	20.4036	26
			Hydrozoa	Ahuatzin-Hernández et al. 2023	Bassia bassensis	-92.4363	24.5054	26
			Hydrozoa	Ahuatzin-Hernández et al. 2023	Bassia bassensis	-96	24.9836	26
			Hydrozoa	Ahuatzin-Hernández et al. 2023	Bassia bassensis	-87.0583	18.4	26
			Hydrozoa	Ahuatzin-Hernández et al. 2023	Bassia bassensis	-86.285	21.1756	26
			Hydrozoa	Ahuatzin-Hernández et al. 2023	Bassia bassensis	-96.9869	21.6208	26
			Hydrozoa	Ahuatzin-Hernández et al. 2023	Bassia bassensis	-96.5	24.4833	26
			Hydrozoa	Ahuatzin-Hernández et al. 2023	Bassia bassensis	-87.4353	19.7842	26
			Hydrozoa	Ahuatzin-Hernández et al. 2023	Bassia bassensis	-93.8769	27.4935	26
			Hydrozoa	Ahuatzin-Hernández et al. 2023	Bassia bassensis	-93.5	21.75	26
			Hydrozoa	Ahuatzin-Hernández et al. 2023	Bassia bassensis	-95.3333	19	26
			Hydrozoa	Ahuatzin-Hernández et al. 2023	Bassia bassensis	-93	21	26
			Hydrozoa	Ahuatzin-Hernández et al. 2023	Bassia bassensis	-95.7375	19.75	26
			Hydrozoa	Ahuatzin-Hernández et al. 2023	Bassia bassensis	-87.1416	18.5775	26
			Hydrozoa	Ahuatzin-Hernández et al. 2023	Bassia bassensis	-89.9836	24	26
			Hydrozoa	Ahuatzin-Hernández et al. 2023	Bassia bassensis	-97.0022	23.5194	26
			Hydrozoa	Ahuatzin-Hernández et al. 2023	Bassia bassensis	-82.8833	24.6667	26
			Hydrozoa	Ahuatzin-Hernández et al. 2023	Bassia bassensis	-88.4255	30.2801	26
			Hydrozoa	Ahuatzin-Hernández et al. 2023	Bathyphysa conifera	-86.4754	27.588	27
			Hydrozoa	Ahuatzin-Hernández et al. 2023	Bathyphysa conifera	-87.1111	27.4941	27
			Hydrozoa	Ahuatzin-Hernández et al. 2023	Bathyphysa conifera	-86.4344	28.7473	27
			Hydrozoa	Ahuatzin-Hernández et al. 2023	Bathyphysa conifera	-89.9397	27.4752	27
			Hydrozoa	Ahuatzin-Hernández et al. 2023	Bathyphysa conifera	-89.8792	27.4379	27
			Hydrozoa	Ahuatzin-Hernández et al. 2023	Bathyphysa conifera	-89.8993	27.4649	27
			Hydrozoa	Ahuatzin-Hernández et al. 2023	Blackfordia virginica	-94.8276	29.3124	28
			Hydrozoa	Ahuatzin-Hernández et al. 2023	Blackfordia virginica	-90.1203	30.1932	28
			Hydrozoa	Ahuatzin-Hernández et al. 2023	Blackfordia virginica	-97.8501	22.3819	28
			Hydrozoa	Ahuatzin-Hernández et al. 2023	Bougainvillia carolinensis	-80.3021	27.4687	29
			Hydrozoa	Ahuatzin-Hernández et al. 2023	Bougainvillia carolinensis	-82.8833	24.6667	29
			Hydrozoa	Ahuatzin-Hernández et al. 2023	Bougainvillia carolinensis	-88.4255	30.2801	29
			Hydrozoa	Ahuatzin-Hernández et al. 2023	Bougainvillia frondosa	-82.9849	24.6216	30
			Hydrozoa	Ahuatzin-Hernández et al. 2023	Bougainvillia frondosa	-82.8833	24.6667	30
			Hydrozoa	Ahuatzin-Hernández et al. 2023	Bougainvillia frondosa	-88.4255	30.2801	30
			Hydrozoa	Ahuatzin-Hernández et al. 2023	Bougainvillia muscus	-87.1	19.3169	31
			Hydrozoa	Ahuatzin-Hernández et al. 2023	Bougainvillia muscus	-94.5022	20.4189	31
			Hydrozoa	Ahuatzin-Hernández et al. 2023	Bougainvillia muscus	-91.5194	18.6167	31
			Hydrozoa	Ahuatzin-Hernández et al. 2023	Bougainvillia muscus	-94.8276	29.3124	31
			Hydrozoa	Ahuatzin-Hernández et al. 2023	Bougainvillia muscus	-88.6881	21.4549	31
			Hydrozoa	Ahuatzin-Hernández et al. 2023	Bougainvillia niobe	-79.7	25.57	32
			Hydrozoa	Ahuatzin-Hernández et al. 2023	Bougainvillia niobe	-81.8	23.53	32
			Hydrozoa	Ahuatzin-Hernández et al. 2023	Bougainvillia niobe	-79.67	27.28	32
			Hydrozoa	Ahuatzin-Hernández et al. 2023	Bougainvillia niobe	-81.83	24.3	32
			Hydrozoa	Ahuatzin-Hernández et al. 2023	Bougainvillia niobe	-79.6667	27.2833	32
			Hydrozoa	Ahuatzin-Hernández et al. 2023	Bougainvillia niobe	-82.8833	24.6667	32
			Hydrozoa	OBIS	Bougainvillia niobe	-81.8	23.533	32
			Hydrozoa	OBIS	Bougainvillia niobe	-79.667	27.283	32
			Hydrozoa	OBIS	Bougainvillia niobe	-79.7	25.567	32
			Hydrozoa	OBIS	Bougainvillia niobe	-81.833	24.3	32
			Hydrozoa	Ahuatzin-Hernández et al. 2023	Bougainvillia platygaster	-85.5	24	33
			Hydrozoa	Ahuatzin-Hernández et al. 2023	Bougainvillia platygaster	-84.9667	22.1	33
			Hydrozoa	Ahuatzin-Hernández et al. 2023	Calycopsis papillata	-79.67	27.28	34
			Hydrozoa	OBIS	Calycopsis papillata	-79.667	27.283	34
			Cubozoa	GBIF	Carybdea xaymacana	-87.5214	19.7897	35
			Cubozoa	GBIF	Carybdea xaymacana	-87.3344	19.5675	35
			Cubozoa	GBIF	Carybdea xaymacana	-87.6	18.4847	35
			Cubozoa	Peer-reviewed literature	Carybdea xaymacana	-87.2524	20.1816	35
			Cubozoa	Peer-reviewed literature	Carybdea xaymacana	-80.5304	25.064	35
			Cubozoa	Peer-reviewed literature	Carybdea xaymacana	-91.984	19.5144	35
			Cubozoa	Peer-reviewed literature	Carybdea xaymacana	-86.8672	20.8676	35
			Cubozoa	Peer-reviewed literature	Carybdea xaymacana	-87.5689	19.6812	35
			Cubozoa	Peer-reviewed literature	Carybdea xaymacana	-83.7619	21.1367	35
			Hydrozoa	Ahuatzin-Hernández et al. 2023	Ceratocymba leuckartii	-94.5	19.5	36
			Hydrozoa	Ahuatzin-Hernández et al. 2023	Ceratocymba leuckartii	-91	24.0003	36
			Hydrozoa	Ahuatzin-Hernández et al. 2023	Ceratocymba leuckartii	-86.7511	19.8667	36
			Hydrozoa	Ahuatzin-Hernández et al. 2023	Ceratocymba leuckartii	-87.0344	19.7333	36
			Hydrozoa	Ahuatzin-Hernández et al. 2023	Ceratocymba leuckartii	-87.1	19.3169	36
			Hydrozoa	Ahuatzin-Hernández et al. 2023	Ceratocymba leuckartii	-95.9858	24.5	36
			Hydrozoa	Ahuatzin-Hernández et al. 2023	Ceratocymba leuckartii	-87.3844	19.2181	36
			Hydrozoa	Ahuatzin-Hernández et al. 2023	Ceratocymba leuckartii	-87.4186	18.3094	36
			Hydrozoa	Ahuatzin-Hernández et al. 2023	Ceratocymba leuckartii	-94	22.9833	36
			Hydrozoa	Ahuatzin-Hernández et al. 2023	Ceratocymba leuckartii	-86.4342	20.9511	36
			Hydrozoa	Ahuatzin-Hernández et al. 2023	Ceratocymba leuckartii	-87.15	20.3833	36
			Hydrozoa	Ahuatzin-Hernández et al. 2023	Ceratocymba leuckartii	-87.3344	19.5675	36
			Hydrozoa	Ahuatzin-Hernández et al. 2023	Ceratocymba leuckartii	-91.5006	22.4042	36
			Hydrozoa	Ahuatzin-Hernández et al. 2023	Ceratocymba leuckartii	-96.0708	19.5708	36
			Hydrozoa	Ahuatzin-Hernández et al. 2023	Ceratocymba leuckartii	-96.9708	22.4028	36
			Hydrozoa	Ahuatzin-Hernández et al. 2023	Ceratocymba leuckartii	-92.4875	21.9875	36
			Hydrozoa	Ahuatzin-Hernández et al. 2023	Ceratocymba leuckartii	-86.2667	20.6833	36
			Hydrozoa	Ahuatzin-Hernández et al. 2023	Ceratocymba leuckartii	-87.2844	19.5511	36
			Hydrozoa	Ahuatzin-Hernández et al. 2023	Ceratocymba leuckartii	-87.4425	19.8231	36
			Hydrozoa	Ahuatzin-Hernández et al. 2023	Ceratocymba leuckartii	-96.9839	22.42	36
			Hydrozoa	Ahuatzin-Hernández et al. 2023	Ceratocymba leuckartii	-93.9836	20.4858	36
			Hydrozoa	Ahuatzin-Hernández et al. 2023	Ceratocymba leuckartii	-96.9833	20.9844	36
			Hydrozoa	Ahuatzin-Hernández et al. 2023	Ceratocymba leuckartii	-95.5	21.75	36
			Hydrozoa	Ahuatzin-Hernández et al. 2023	Ceratocymba leuckartii	-93.2282	26.0031	36
			Hydrozoa	Ahuatzin-Hernández et al. 2023	Ceratocymba leuckartii	-97	21.75	36
			Hydrozoa	Ahuatzin-Hernández et al. 2023	Ceratocymba leuckartii	-95.4861	21.7342	36
			Hydrozoa	Ahuatzin-Hernández et al. 2023	Ceratocymba leuckartii	-87.1416	18.5775	36
			Hydrozoa	Ahuatzin-Hernández et al. 2023	Ceratocymba leuckartii	-89.5	23	36
			Hydrozoa	Ahuatzin-Hernández et al. 2023	Ceratocymba leuckartii	-92.5006	19.9875	36
			Hydrozoa	Ahuatzin-Hernández et al. 2023	Ceratocymba leuckartii	-86.5083	20.515	36
			Hydrozoa	Ahuatzin-Hernández et al. 2023	Ceratocymba leuckartii	-85.7667	21.7667	36
			Hydrozoa	Ahuatzin-Hernández et al. 2023	Ceratocymba leuckartii	-88.4255	30.2801	36
			Hydrozoa	Ahuatzin-Hernández et al. 2023	Ceratocymba sagittata	-94.9858	20.0003	37
			Hydrozoa	Ahuatzin-Hernández et al. 2023	Ceratocymba sagittata	-92.9858	22.0003	37
			Hydrozoa	Ahuatzin-Hernández et al. 2023	Ceratocymba sagittata	-95	19.0003	37
			Hydrozoa	Ahuatzin-Hernández et al. 2023	Ceratocymba sagittata	-92.9262	25.4991	37
			Hydrozoa	Ahuatzin-Hernández et al. 2023	Ceratocymba sagittata	-91	21	37
			Hydrozoa	Ahuatzin-Hernández et al. 2023	Ceratocymba sagittata	-97.0022	23.5194	37
			Hydrozoa	Ahuatzin-Hernández et al. 2023	Ceratocymba sagittata	-93.2282	26.0031	37
			Hydrozoa	Ahuatzin-Hernández et al. 2023	Ceratocymba sagittata	-92.0836	24.0342	37
			Hydrozoa	Ahuatzin-Hernández et al. 2023	Ceratocymba sagittata	-79.7	25.57	37
			Hydrozoa	Ahuatzin-Hernández et al. 2023	Ceratocymba sagittata	-81.83	23.98	37
			Hydrozoa	Ahuatzin-Hernández et al. 2023	Ceratocymba sagittata	-88.4255	30.2801	37
			Hydrozoa	OBIS	Ceratocymba sagittata	-81.833	23.983	37
			Hydrozoa	OBIS	Ceratocymba sagittata	-79.7	25.567	37
			Hydrozoa	Ahuatzin-Hernández et al. 2023	Chelophyes appendiculata	-79.9513	27.4645	38
			Hydrozoa	Ahuatzin-Hernández et al. 2023	Chelophyes appendiculata	-87.4419	19.7758	38
			Hydrozoa	Ahuatzin-Hernández et al. 2023	Chelophyes appendiculata	-94	24.9833	38
			Hydrozoa	Ahuatzin-Hernández et al. 2023	Chelophyes appendiculata	-93.75	19.75	38
			Hydrozoa	Ahuatzin-Hernández et al. 2023	Chelophyes appendiculata	-96.9833	20.9844	38
			Hydrozoa	Ahuatzin-Hernández et al. 2023	Chelophyes appendiculata	-86.7511	19.8667	38
			Hydrozoa	Ahuatzin-Hernández et al. 2023	Chelophyes appendiculata	-97	21.4836	38
			Hydrozoa	Ahuatzin-Hernández et al. 2023	Chelophyes appendiculata	-95.3333	19	38
			Hydrozoa	Ahuatzin-Hernández et al. 2023	Chelophyes appendiculata	-93	24	38
			Hydrozoa	Ahuatzin-Hernández et al. 2023	Chelophyes appendiculata	-95.9836	23.9836	38
			Hydrozoa	Ahuatzin-Hernández et al. 2023	Chelophyes appendiculata	-87.2167	18.6167	38
			Hydrozoa	Ahuatzin-Hernández et al. 2023	Chelophyes appendiculata	-86.4342	20.9511	38
			Hydrozoa	Ahuatzin-Hernández et al. 2023	Chelophyes appendiculata	-97.0167	22	38
			Hydrozoa	Ahuatzin-Hernández et al. 2023	Chelophyes appendiculata	-93.0525	21.9672	38
			Hydrozoa	Ahuatzin-Hernández et al. 2023	Chelophyes appendiculata	-93	20.5003	38
			Hydrozoa	Ahuatzin-Hernández et al. 2023	Chelophyes appendiculata	-87.1842	18.9011	38
			Hydrozoa	Ahuatzin-Hernández et al. 2023	Chelophyes appendiculata	-87.5178	18.7833	38
			Hydrozoa	Ahuatzin-Hernández et al. 2023	Chelophyes appendiculata	-87.6986	18.7233	38
			Hydrozoa	Ahuatzin-Hernández et al. 2023	Chelophyes appendiculata	-87.1	19.3169	38
			Hydrozoa	Ahuatzin-Hernández et al. 2023	Chelophyes appendiculata	-87.4547	19.7381	38
			Hydrozoa	Ahuatzin-Hernández et al. 2023	Chelophyes appendiculata	-92.5	21.5	38
			Hydrozoa	Ahuatzin-Hernández et al. 2023	Chelophyes appendiculata	-88.5	22.5	38
			Hydrozoa	Ahuatzin-Hernández et al. 2023	Chelophyes appendiculata	-94.5	22.4167	38
			Hydrozoa	Ahuatzin-Hernández et al. 2023	Chelophyes appendiculata	-94	21	38
			Hydrozoa	Ahuatzin-Hernández et al. 2023	Chelophyes appendiculata	-96.9708	22.4028	38
			Hydrozoa	Ahuatzin-Hernández et al. 2023	Chelophyes appendiculata	-93	21	38
			Hydrozoa	Ahuatzin-Hernández et al. 2023	Chelophyes appendiculata	-93.5	21.75	38
			Hydrozoa	Ahuatzin-Hernández et al. 2023	Chelophyes appendiculata	-97.5	22.4167	38
			Hydrozoa	Ahuatzin-Hernández et al. 2023	Chelophyes appendiculata	-87.4425	19.8231	38
			Hydrozoa	Ahuatzin-Hernández et al. 2023	Chelophyes appendiculata	-87.15	20.3833	38
			Hydrozoa	Ahuatzin-Hernández et al. 2023	Chelophyes appendiculata	-96	23	38
			Hydrozoa	Ahuatzin-Hernández et al. 2023	Chelophyes appendiculata	-89.5	23	38
			Hydrozoa	Ahuatzin-Hernández et al. 2023	Chelophyes appendiculata	-87.55	18.6567	38
			Hydrozoa	Ahuatzin-Hernández et al. 2023	Chelophyes appendiculata	-96.4833	23.5	38
			Hydrozoa	Ahuatzin-Hernández et al. 2023	Chelophyes appendiculata	-87.25	19.2933	38
			Hydrozoa	Ahuatzin-Hernández et al. 2023	Chelophyes appendiculata	-87.6333	18.8	38
			Hydrozoa	Ahuatzin-Hernández et al. 2023	Chelophyes appendiculata	-97.0003	22.5003	38
			Hydrozoa	Ahuatzin-Hernández et al. 2023	Chelophyes appendiculata	-87.7031	18.7167	38
			Hydrozoa	Ahuatzin-Hernández et al. 2023	Chelophyes appendiculata	-86.2667	20.6833	38
			Hydrozoa	Ahuatzin-Hernández et al. 2023	Chelophyes appendiculata	-86.5347	20.7	38
			Hydrozoa	Ahuatzin-Hernández et al. 2023	Chelophyes appendiculata	-87.3667	19.05	38
			Hydrozoa	Ahuatzin-Hernández et al. 2023	Chelophyes appendiculata	-93	24.9689	38
			Hydrozoa	Ahuatzin-Hernández et al. 2023	Chelophyes appendiculata	-86.1833	21.4842	38
			Hydrozoa	Ahuatzin-Hernández et al. 2023	Chelophyes appendiculata	-93	21.5	38
			Hydrozoa	Ahuatzin-Hernández et al. 2023	Chelophyes appendiculata	-87.7031	18.7208	38
			Hydrozoa	Ahuatzin-Hernández et al. 2023	Chelophyes appendiculata	-94.5	21.75	38
			Hydrozoa	Ahuatzin-Hernández et al. 2023	Chelophyes appendiculata	-89.5003	22	38
			Hydrozoa	Ahuatzin-Hernández et al. 2023	Chelophyes appendiculata	-93.2282	26.0031	38
			Hydrozoa	Ahuatzin-Hernández et al. 2023	Chelophyes appendiculata	-95	24	38
			Hydrozoa	Ahuatzin-Hernández et al. 2023	Chelophyes appendiculata	-86.5	22.5	38
			Hydrozoa	Ahuatzin-Hernández et al. 2023	Chelophyes appendiculata	-97	21.75	38
			Hydrozoa	Ahuatzin-Hernández et al. 2023	Chelophyes appendiculata	-87.7167	18.5667	38
			Hydrozoa	Ahuatzin-Hernández et al. 2023	Chelophyes appendiculata	-91	21	38
			Hydrozoa	Ahuatzin-Hernández et al. 2023	Chelophyes appendiculata	-87.4883	18.2	38
			Hydrozoa	Ahuatzin-Hernández et al. 2023	Chelophyes appendiculata	-95	22	38
			Hydrozoa	Ahuatzin-Hernández et al. 2023	Chelophyes appendiculata	-96	22	38
			Hydrozoa	Ahuatzin-Hernández et al. 2023	Chelophyes appendiculata	-87.0344	19.7333	38
			Hydrozoa	Ahuatzin-Hernández et al. 2023	Chelophyes appendiculata	-87.75	18.3167	38
			Hydrozoa	Ahuatzin-Hernández et al. 2023	Chelophyes appendiculata	-96.1667	21	38
			Hydrozoa	Ahuatzin-Hernández et al. 2023	Chelophyes appendiculata	-86.85	19.0667	38
			Hydrozoa	Ahuatzin-Hernández et al. 2023	Chelophyes appendiculata	-87.7006	18.7194	38
			Hydrozoa	Ahuatzin-Hernández et al. 2023	Chelophyes appendiculata	-87.4353	19.7842	38
			Hydrozoa	Ahuatzin-Hernández et al. 2023	Chelophyes appendiculata	-86.775	21.5519	38
			Hydrozoa	Ahuatzin-Hernández et al. 2023	Chelophyes appendiculata	-91.9836	25.9836	38
			Hydrozoa	Ahuatzin-Hernández et al. 2023	Chelophyes appendiculata	-86.4836	21.5172	38
			Hydrozoa	Ahuatzin-Hernández et al. 2023	Chelophyes appendiculata	-96.6333	22.4167	38
			Hydrozoa	Ahuatzin-Hernández et al. 2023	Chelophyes appendiculata	-87.2844	19.5511	38
			Hydrozoa	Ahuatzin-Hernández et al. 2023	Chelophyes appendiculata	-87.4333	19.3	38
			Hydrozoa	Ahuatzin-Hernández et al. 2023	Chelophyes appendiculata	-96.5	24.4833	38
			Hydrozoa	Ahuatzin-Hernández et al. 2023	Chelophyes appendiculata	-94.9836	24	38
			Hydrozoa	Ahuatzin-Hernández et al. 2023	Chelophyes appendiculata	-96.0833	20.4167	38
			Hydrozoa	Ahuatzin-Hernández et al. 2023	Chelophyes appendiculata	-86.4342	21.3342	38
			Hydrozoa	Ahuatzin-Hernández et al. 2023	Chelophyes appendiculata	-87.3344	19.5675	38
			Hydrozoa	Ahuatzin-Hernández et al. 2023	Chelophyes appendiculata	-94	25.9167	38
			Hydrozoa	Ahuatzin-Hernández et al. 2023	Chelophyes appendiculata	-96.0003	19.5003	38
			Hydrozoa	Ahuatzin-Hernández et al. 2023	Chelophyes appendiculata	-96	24.9836	38
			Hydrozoa	Ahuatzin-Hernández et al. 2023	Chelophyes appendiculata	-86.7669	21.1681	38
			Hydrozoa	Ahuatzin-Hernández et al. 2023	Chelophyes appendiculata	-91	25.0003	38
			Hydrozoa	Ahuatzin-Hernández et al. 2023	Chelophyes appendiculata	-87.6	18.4847	38
			Hydrozoa	Ahuatzin-Hernández et al. 2023	Chelophyes appendiculata	-87	20.55	38
			Hydrozoa	Ahuatzin-Hernández et al. 2023	Chelophyes appendiculata	-87.835	18.195	38
			Hydrozoa	Ahuatzin-Hernández et al. 2023	Chelophyes appendiculata	-89.5	22.5	38
			Hydrozoa	Ahuatzin-Hernández et al. 2023	Chelophyes appendiculata	-91.9836	21.9836	38
			Hydrozoa	Ahuatzin-Hernández et al. 2023	Chelophyes appendiculata	-97.4833	22.4833	38
			Hydrozoa	Ahuatzin-Hernández et al. 2023	Chelophyes appendiculata	-92.8353	20.0167	38
			Hydrozoa	Ahuatzin-Hernández et al. 2023	Chelophyes appendiculata	-87.2	19.05	38
			Hydrozoa	Ahuatzin-Hernández et al. 2023	Chelophyes appendiculata	-87.4667	18.5667	38
			Hydrozoa	Ahuatzin-Hernández et al. 2023	Chelophyes appendiculata	-92.4836	20	38
			Hydrozoa	Ahuatzin-Hernández et al. 2023	Chelophyes appendiculata	-92.9836	25	38
			Hydrozoa	Ahuatzin-Hernández et al. 2023	Chelophyes appendiculata	-95.3203	18.9856	38
			Hydrozoa	Ahuatzin-Hernández et al. 2023	Chelophyes appendiculata	-87.7044	18.7128	38
			Hydrozoa	Ahuatzin-Hernández et al. 2023	Chelophyes appendiculata	-97.4836	23	38
			Hydrozoa	Ahuatzin-Hernández et al. 2023	Chelophyes appendiculata	-95.3333	20.4167	38
			Hydrozoa	Ahuatzin-Hernández et al. 2023	Chelophyes appendiculata	-96	21.5	38
			Hydrozoa	Ahuatzin-Hernández et al. 2023	Chelophyes appendiculata	-87.1167	18.8317	38
			Hydrozoa	Ahuatzin-Hernández et al. 2023	Chelophyes appendiculata	-87.4419	19.8011	38
			Hydrozoa	Ahuatzin-Hernández et al. 2023	Chelophyes appendiculata	-95	24.9836	38
			Hydrozoa	Ahuatzin-Hernández et al. 2023	Chelophyes appendiculata	-95.5	21	38
			Hydrozoa	Ahuatzin-Hernández et al. 2023	Chelophyes appendiculata	-91.9867	20.0022	38
			Hydrozoa	Ahuatzin-Hernández et al. 2023	Chelophyes appendiculata	-94.4875	19.5675	38
			Hydrozoa	Ahuatzin-Hernández et al. 2023	Chelophyes appendiculata	-94	24	38
			Hydrozoa	Ahuatzin-Hernández et al. 2023	Chelophyes appendiculata	-92.6672	20.9686	38
			Hydrozoa	Ahuatzin-Hernández et al. 2023	Chelophyes appendiculata	-90.9836	24	38
			Hydrozoa	Ahuatzin-Hernández et al. 2023	Chelophyes appendiculata	-97.0022	23.5194	38
			Hydrozoa	Ahuatzin-Hernández et al. 2023	Chelophyes appendiculata	-95	22.4167	38
			Hydrozoa	Ahuatzin-Hernández et al. 2023	Chelophyes appendiculata	-90.9833	22.0003	38
			Hydrozoa	Ahuatzin-Hernández et al. 2023	Chelophyes appendiculata	-87.25	19.6	38
			Hydrozoa	Ahuatzin-Hernández et al. 2023	Chelophyes appendiculata	-87.0333	19.6	38
			Hydrozoa	Ahuatzin-Hernández et al. 2023	Chelophyes appendiculata	-94.9681	21.9853	38
			Hydrozoa	Ahuatzin-Hernández et al. 2023	Chelophyes appendiculata	-87	22	38
			Hydrozoa	Ahuatzin-Hernández et al. 2023	Chelophyes appendiculata	-93.5	18.5	38
			Hydrozoa	Ahuatzin-Hernández et al. 2023	Chelophyes appendiculata	-87.5833	18.5667	38
			Hydrozoa	Ahuatzin-Hernández et al. 2023	Chelophyes appendiculata	-87.5	22.5	38
			Hydrozoa	Ahuatzin-Hernández et al. 2023	Chelophyes appendiculata	-92.5	21	38
			Hydrozoa	Ahuatzin-Hernández et al. 2023	Chelophyes appendiculata	-87.3844	19.2181	38
			Hydrozoa	Ahuatzin-Hernández et al. 2023	Chelophyes appendiculata	-93.75	20.4167	38
			Hydrozoa	Ahuatzin-Hernández et al. 2023	Chelophyes appendiculata	-96.9844	21.4678	38
			Hydrozoa	Ahuatzin-Hernández et al. 2023	Chelophyes appendiculata	-96.9836	23	38
			Hydrozoa	Ahuatzin-Hernández et al. 2023	Chelophyes appendiculata	-96	20.5	38
			Hydrozoa	Ahuatzin-Hernández et al. 2023	Chelophyes appendiculata	-87.6	18.3333	38
			Hydrozoa	Ahuatzin-Hernández et al. 2023	Chelophyes appendiculata	-92	21.5	38
			Hydrozoa	Ahuatzin-Hernández et al. 2023	Chelophyes appendiculata	-91.7758	24.0021	38
			Hydrozoa	Ahuatzin-Hernández et al. 2023	Chelophyes appendiculata	-87.7072	18.7122	38
			Hydrozoa	Ahuatzin-Hernández et al. 2023	Chelophyes appendiculata	-90.9833	23	38
			Hydrozoa	Ahuatzin-Hernández et al. 2023	Chelophyes appendiculata	-93	25.9836	38
			Hydrozoa	Ahuatzin-Hernández et al. 2023	Chelophyes appendiculata	-86.4858	23.5	38
			Hydrozoa	Ahuatzin-Hernández et al. 2023	Chelophyes appendiculata	-95.5	21.75	38
			Hydrozoa	Ahuatzin-Hernández et al. 2023	Chelophyes appendiculata	-96.8333	21	38
			Hydrozoa	Ahuatzin-Hernández et al. 2023	Chelophyes appendiculata	-86.95	20.1336	38
			Hydrozoa	Ahuatzin-Hernández et al. 2023	Chelophyes appendiculata	-86.7333	20.9333	38
			Hydrozoa	Ahuatzin-Hernández et al. 2023	Chelophyes appendiculata	-92.9858	22.0003	38
			Hydrozoa	Ahuatzin-Hernández et al. 2023	Chelophyes appendiculata	-97	22.4167	38
			Hydrozoa	Ahuatzin-Hernández et al. 2023	Chelophyes appendiculata	-95.9836	25.9167	38
			Hydrozoa	Ahuatzin-Hernández et al. 2023	Chelophyes appendiculata	-87.2917	18.5617	38
			Hydrozoa	Ahuatzin-Hernández et al. 2023	Chelophyes appendiculata	-91	25	38
			Hydrozoa	Ahuatzin-Hernández et al. 2023	Chelophyes appendiculata	-93.8809	26.9841	38
			Hydrozoa	Ahuatzin-Hernández et al. 2023	Chelophyes appendiculata	-92.9836	25.9169	38
			Hydrozoa	Ahuatzin-Hernández et al. 2023	Chelophyes appendiculata	-92.0836	24.0342	38
			Hydrozoa	Ahuatzin-Hernández et al. 2023	Chelophyes appendiculata	-97	24.9836	38
			Hydrozoa	Ahuatzin-Hernández et al. 2023	Chelophyes appendiculata	-86.9858	23	38
			Hydrozoa	Ahuatzin-Hernández et al. 2023	Chelophyes appendiculata	-96.4533	21.7194	38
			Hydrozoa	Ahuatzin-Hernández et al. 2023	Chelophyes appendiculata	-96	22.4167	38
			Hydrozoa	Ahuatzin-Hernández et al. 2023	Chelophyes appendiculata	-94	22.4167	38
			Hydrozoa	Ahuatzin-Hernández et al. 2023	Chelophyes appendiculata	-93	20	38
			Hydrozoa	Ahuatzin-Hernández et al. 2023	Chelophyes appendiculata	-86.5	22.0008	38
			Hydrozoa	Ahuatzin-Hernández et al. 2023	Chelophyes appendiculata	-96.9833	21	38
			Hydrozoa	Ahuatzin-Hernández et al. 2023	Chelophyes appendiculata	-87.25	18.3333	38
			Hydrozoa	Ahuatzin-Hernández et al. 2023	Chelophyes appendiculata	-91.4836	23.5	38
			Hydrozoa	Ahuatzin-Hernández et al. 2023	Chelophyes appendiculata	-90.9503	25.9167	38
			Hydrozoa	Ahuatzin-Hernández et al. 2023	Chelophyes appendiculata	-90	25.9167	38
			Hydrozoa	Ahuatzin-Hernández et al. 2023	Chelophyes appendiculata	-92	22	38
			Hydrozoa	Ahuatzin-Hernández et al. 2023	Chelophyes appendiculata	-96	21.75	38
			Hydrozoa	Ahuatzin-Hernández et al. 2023	Chelophyes appendiculata	-95	22.9831	38
			Hydrozoa	Ahuatzin-Hernández et al. 2023	Chelophyes appendiculata	-94.5	19.5	38
			Hydrozoa	Ahuatzin-Hernández et al. 2023	Chelophyes appendiculata	-96.5	21.75	38
			Hydrozoa	Ahuatzin-Hernández et al. 2023	Chelophyes appendiculata	-92	20	38
			Hydrozoa	Ahuatzin-Hernández et al. 2023	Chelophyes appendiculata	-96.0833	20.4042	38
			Hydrozoa	Ahuatzin-Hernández et al. 2023	Chelophyes appendiculata	-87.4553	19.82	38
			Hydrozoa	Ahuatzin-Hernández et al. 2023	Chelophyes appendiculata	-96.0014	19.5847	38
			Hydrozoa	Ahuatzin-Hernández et al. 2023	Chelophyes appendiculata	-92.4875	21.9875	38
			Hydrozoa	Ahuatzin-Hernández et al. 2023	Chelophyes appendiculata	-87.275	18.8317	38
			Hydrozoa	Ahuatzin-Hernández et al. 2023	Chelophyes appendiculata	-95.0833	19.5833	38
			Hydrozoa	Ahuatzin-Hernández et al. 2023	Chelophyes appendiculata	-95.9858	25.0003	38
			Hydrozoa	Ahuatzin-Hernández et al. 2023	Chelophyes appendiculata	-94	20	38
			Hydrozoa	Ahuatzin-Hernández et al. 2023	Chelophyes appendiculata	-87.065	19.2833	38
			Hydrozoa	Ahuatzin-Hernández et al. 2023	Chelophyes appendiculata	-93	23.9833	38
			Hydrozoa	Ahuatzin-Hernández et al. 2023	Chelophyes appendiculata	-93	22	38
			Hydrozoa	Ahuatzin-Hernández et al. 2023	Chelophyes appendiculata	-92.9262	25.4991	38
			Hydrozoa	Ahuatzin-Hernández et al. 2023	Chelophyes appendiculata	-96	23.5	38
			Hydrozoa	Ahuatzin-Hernández et al. 2023	Chelophyes appendiculata	-93.9858	22.9858	38
			Hydrozoa	Ahuatzin-Hernández et al. 2023	Chelophyes appendiculata	-93.5046	26.4978	38
			Hydrozoa	Ahuatzin-Hernández et al. 2023	Chelophyes appendiculata	-95.4189	20.9867	38
			Hydrozoa	Ahuatzin-Hernández et al. 2023	Chelophyes appendiculata	-86.8333	20.7167	38
			Hydrozoa	Ahuatzin-Hernández et al. 2023	Chelophyes appendiculata	-93.7361	20.4036	38
			Hydrozoa	Ahuatzin-Hernández et al. 2023	Chelophyes appendiculata	-90	22.9833	38
			Hydrozoa	Ahuatzin-Hernández et al. 2023	Chelophyes appendiculata	-90	24.9833	38
			Hydrozoa	Ahuatzin-Hernández et al. 2023	Chelophyes appendiculata	-95	25.0003	38
			Hydrozoa	Ahuatzin-Hernández et al. 2023	Chelophyes appendiculata	-91	24.0003	38
			Hydrozoa	Ahuatzin-Hernández et al. 2023	Chelophyes appendiculata	-94	22.9833	38
			Hydrozoa	Ahuatzin-Hernández et al. 2023	Chelophyes appendiculata	-91.1419	23.5083	38
			Hydrozoa	Ahuatzin-Hernández et al. 2023	Chelophyes appendiculata	-90.4858	21.9858	38
			Hydrozoa	Ahuatzin-Hernández et al. 2023	Chelophyes appendiculata	-95.1681	20.4033	38
			Hydrozoa	Ahuatzin-Hernández et al. 2023	Chelophyes appendiculata	-96.5	20.5	38
			Hydrozoa	Ahuatzin-Hernández et al. 2023	Chelophyes appendiculata	-92.5006	19.9875	38
			Hydrozoa	Ahuatzin-Hernández et al. 2023	Chelophyes appendiculata	-94.9858	20.0003	38
			Hydrozoa	Ahuatzin-Hernández et al. 2023	Chelophyes appendiculata	-94	21.75	38
			Hydrozoa	Ahuatzin-Hernández et al. 2023	Chelophyes appendiculata	-88.5003	23	38
			Hydrozoa	Ahuatzin-Hernández et al. 2023	Chelophyes appendiculata	-91.5006	22.4042	38
			Hydrozoa	Ahuatzin-Hernández et al. 2023	Chelophyes appendiculata	-92	22.5	38
			Hydrozoa	Ahuatzin-Hernández et al. 2023	Chelophyes appendiculata	-87.3833	19.6	38
			Hydrozoa	Ahuatzin-Hernández et al. 2023	Chelophyes appendiculata	-87.4633	18.1983	38
			Hydrozoa	Ahuatzin-Hernández et al. 2023	Chelophyes appendiculata	-87.0583	18.4	38
			Hydrozoa	Ahuatzin-Hernández et al. 2023	Chelophyes appendiculata	-94.5	20.5	38
			Hydrozoa	Ahuatzin-Hernández et al. 2023	Chelophyes appendiculata	-96.9839	22.42	38
			Hydrozoa	Ahuatzin-Hernández et al. 2023	Chelophyes appendiculata	-97	23.9836	38
			Hydrozoa	Ahuatzin-Hernández et al. 2023	Chelophyes appendiculata	-94.2369	19	38
			Hydrozoa	Ahuatzin-Hernández et al. 2023	Chelophyes appendiculata	-87.6419	19.6522	38
			Hydrozoa	Ahuatzin-Hernández et al. 2023	Chelophyes appendiculata	-94.5	20.4167	38
			Hydrozoa	Ahuatzin-Hernández et al. 2023	Chelophyes appendiculata	-95.5	19.5	38
			Hydrozoa	Ahuatzin-Hernández et al. 2023	Chelophyes appendiculata	-92.9875	20.5	38
			Hydrozoa	Ahuatzin-Hernández et al. 2023	Chelophyes appendiculata	-87.65	18.2	38
			Hydrozoa	Ahuatzin-Hernández et al. 2023	Chelophyes appendiculata	-94.5022	20.4189	38
			Hydrozoa	Ahuatzin-Hernández et al. 2023	Chelophyes appendiculata	-96	19.5833	38
			Hydrozoa	Ahuatzin-Hernández et al. 2023	Chelophyes appendiculata	-93.9869	21.7519	38
			Hydrozoa	Ahuatzin-Hernández et al. 2023	Chelophyes appendiculata	-96.0708	19.5708	38
			Hydrozoa	Ahuatzin-Hernández et al. 2023	Chelophyes appendiculata	-91.5	22.4167	38
			Hydrozoa	Ahuatzin-Hernández et al. 2023	Chelophyes appendiculata	-86.285	21.1756	38
			Hydrozoa	Ahuatzin-Hernández et al. 2023	Chelophyes appendiculata	-95.0006	21.7375	38
			Hydrozoa	Ahuatzin-Hernández et al. 2023	Chelophyes appendiculata	-92.4363	24.5054	38
			Hydrozoa	Ahuatzin-Hernández et al. 2023	Chelophyes appendiculata	-95.9858	24.5	38
			Hydrozoa	Ahuatzin-Hernández et al. 2023	Chelophyes appendiculata	-87.4483	18.8167	38
			Hydrozoa	Ahuatzin-Hernández et al. 2023	Chelophyes appendiculata	-92.4839	21.5014	38
			Hydrozoa	Ahuatzin-Hernández et al. 2023	Chelophyes appendiculata	-94	22	38
			Hydrozoa	Ahuatzin-Hernández et al. 2023	Chelophyes appendiculata	-92	24.9836	38
			Hydrozoa	Ahuatzin-Hernández et al. 2023	Chelophyes appendiculata	-93	20.5	38
			Hydrozoa	Ahuatzin-Hernández et al. 2023	Chelophyes appendiculata	-95	25.9167	38
			Hydrozoa	Ahuatzin-Hernández et al. 2023	Chelophyes appendiculata	-94.5	19.5833	38
			Hydrozoa	Ahuatzin-Hernández et al. 2023	Chelophyes appendiculata	-92.5	22.4167	38
			Hydrozoa	Ahuatzin-Hernández et al. 2023	Chelophyes appendiculata	-97.0019	22.0011	38
			Hydrozoa	Ahuatzin-Hernández et al. 2023	Chelophyes appendiculata	-87.4333	18.3333	38
			Hydrozoa	Ahuatzin-Hernández et al. 2023	Chelophyes appendiculata	-93	23	38
			Hydrozoa	Ahuatzin-Hernández et al. 2023	Chelophyes appendiculata	-81.8	23.53	38
			Hydrozoa	Ahuatzin-Hernández et al. 2023	Chelophyes appendiculata	-81.83	24.3	38
			Hydrozoa	Ahuatzin-Hernández et al. 2023	Chelophyes appendiculata	-79.7	25.57	38
			Hydrozoa	Ahuatzin-Hernández et al. 2023	Chelophyes appendiculata	-82.8833	24.6667	38
			Hydrozoa	Ahuatzin-Hernández et al. 2023	Chelophyes appendiculata	-85.7667	21.7667	38
			Hydrozoa	Ahuatzin-Hernández et al. 2023	Chelophyes appendiculata	-81.0167	19.0167	38
			Hydrozoa	Ahuatzin-Hernández et al. 2023	Chelophyes appendiculata	-88.4255	30.2801	38
			Hydrozoa	OBIS	Chelophyes appendiculata	-81.833	24.3	38
			Hydrozoa	OBIS	Chelophyes appendiculata	-81.8	23.533	38
			Hydrozoa	OBIS	Chelophyes appendiculata	-79.35	27.533	38
			Hydrozoa	OBIS	Chelophyes appendiculata	-79.7	25.567	38
			Cubozoa	GBIF	Chiropsalmus quadrumanus	-89.6863	21.2766	39
			Cubozoa	GBIF	Chiropsalmus quadrumanus	-81.2574	30.2675	39
			Cubozoa	GBIF	Chiropsalmus quadrumanus	-85.4592	29.8517	39
			Cubozoa	GBIF	Chiropsalmus quadrumanus	-84.3945	29.8167	39
			Cubozoa	GBIF	Chiropsalmus quadrumanus	-80.7686	28.9405	39
			Cubozoa	GBIF	Chiropsalmus quadrumanus	-82.2467	26.6035	39
			Cubozoa	GBIF	Chiropsalmus quadrumanus	-83.1192	28.932	39
			Cubozoa	GBIF	Chiropsalmus quadrumanus	-80.5869	28.6459	39
			Cubozoa	GBIF	Chiropsalmus quadrumanus	-81.0092	29.4066	39
			Cubozoa	GBIF	Chiropsalmus quadrumanus	-81.2167	29.8079	39
			Cubozoa	GBIF	Chiropsalmus quadrumanus	-80.9877	29.3485	39
			Cubozoa	GBIF	Chiropsalmus quadrumanus	-81.0693	29.5238	39
			Cubozoa	GBIF	Chiropsalmus quadrumanus	-81.937	26.2993	39
			Cubozoa	GBIF	Chiropsalmus quadrumanus	-82.1792	26.454	39
			Cubozoa	GBIF	Chiropsalmus quadrumanus	-94.6417	29.1333	39
			Cubozoa	OBIS	Chiropsalmus quadrumanus	-94.64	29.13	39
			Cubozoa	OBIS	Chiropsalmus quadrumanus	-89.6863	21.2766	39
			Cubozoa	Peer-reviewed literature	Chiropsalmus quadrumanus	-96.3149	28.5327	39
			Cubozoa	Peer-reviewed literature	Chiropsalmus quadrumanus	-88.5178	30.2659	39
			Cubozoa	Peer-reviewed literature	Chiropsalmus quadrumanus	-94.7733	29.4671	39
			Cubozoa	Peer-reviewed literature	Chiropsalmus quadrumanus	-96.2998	28.544	39
			Cubozoa	Peer-reviewed literature	Chiropsalmus quadrumanus	-89.7042	21.2648	39
			Scyphozoa	GBIF	Chrysaora chesapeakei	-83.1192	28.932	40
			Scyphozoa	GBIF	Chrysaora chesapeakei	-82.2467	26.6035	40
			Scyphozoa	GBIF	Chrysaora chesapeakei	-85.4592	29.8517	40
			Scyphozoa	GBIF	Chrysaora chesapeakei	-83.5535	29.6032	40
			Scyphozoa	GBIF	Chrysaora chesapeakei	-83.4513	29.4167	40
			Scyphozoa	GBIF	Chrysaora chesapeakei	-82.9267	27.8787	40
			Scyphozoa	GBIF	Chrysaora chesapeakei	-83.2558	28.0425	40
			Scyphozoa	GBIF	Chrysaora chesapeakei	-82.1397	26.3777	40
			Scyphozoa	GBIF	Chrysaora chesapeakei	-83.0635	27.6093	40
			Scyphozoa	Peer-reviewed literature	Chrysaora chesapeakei	-94.7737	29.4618	40
			Scyphozoa	Peer-reviewed literature	Chrysaora chesapeakei	-96.3018	28.5459	40
			Scyphozoa	Peer-reviewed literature	Chrysaora chesapeakei	-97.3084	27.7786	40
			Scyphozoa	Peer-reviewed literature	Chrysaora chesapeakei	-96.06	19.068	40
			Scyphozoa	GBIF	Chrysaora quinquecirrha	-94.7667	29.3	41
			Scyphozoa	GBIF	Chrysaora quinquecirrha	-88.9083	29.6667	41
			Scyphozoa	GBIF	Chrysaora quinquecirrha	-88.8667	30.075	41
			Scyphozoa	GBIF	Chrysaora quinquecirrha	-93.33	29.13	41
			Scyphozoa	GBIF	Chrysaora quinquecirrha	-89.925	29.2	41
			Scyphozoa	GBIF	Chrysaora quinquecirrha	-94.8833	29.1333	41
			Scyphozoa	GBIF	Chrysaora quinquecirrha	-88.825	29.8083	41
			Scyphozoa	OBIS	Chrysaora quinquecirrha	-94.88	29.13	41
			Scyphozoa	OBIS	Chrysaora quinquecirrha	-93.33	29.13	41
			Scyphozoa	OBIS	Chrysaora quinquecirrha	-88.83	29.81	41
			Scyphozoa	OBIS	Chrysaora quinquecirrha	-88.91	29.67	41
			Scyphozoa	OBIS	Chrysaora quinquecirrha	-89.93	29.2	41
			Scyphozoa	OBIS	Chrysaora quinquecirrha	-88.87	30.08	41
			Scyphozoa	OBIS	Chrysaora quinquecirrha	-94.77	29.3	41
			Scyphozoa	Peer-reviewed literature	Chrysaora quinquecirrha	-88.5186	30.2641	41
			Scyphozoa	Peer-reviewed literature	Chrysaora quinquecirrha	-88.5848	30.178	41
			Scyphozoa	Peer-reviewed literature	Chrysaora quinquecirrha	-88.5178	30.2659	41
			Scyphozoa	Peer-reviewed literature	Chrysaora quinquecirrha	-96.0835	19.2146	41
			Scyphozoa	Peer-reviewed literature	Chrysaora quinquecirrha	-83.4264	29.6605	41
			Scyphozoa	Peer-reviewed literature	Chrysaora quinquecirrha	-97.2923	21.0065	41
			Hydrozoa	Ahuatzin-Hernández et al. 2023	Cirrhitiara superba	-79.9	26.7	42
			Hydrozoa	Ahuatzin-Hernández et al. 2023	Cirrhitiara superba	-79.9358	26.7714	42
			Hydrozoa	Ahuatzin-Hernández et al. 2023	Cirrhitiara superba	-80.3021	27.4687	42
			Hydrozoa	Ahuatzin-Hernández et al. 2023	Cirrhitiara superba	-79.9384	26.7913	42
			Hydrozoa	Ahuatzin-Hernández et al. 2023	Cirrhitiara superba	-82.8833	24.6667	42
			Hydrozoa	Ahuatzin-Hernández et al. 2023	Cirrholovenia tetranema	-92.0771	21.8279	43
			Hydrozoa	Ahuatzin-Hernández et al. 2023	Cirrholovenia tetranema	-83.1806	21.5158	43
			Hydrozoa	OBIS	Cirrholovenia tetranema	-92.0771	21.8279	43
			Hydrozoa	Ahuatzin-Hernández et al. 2023	Cladonema radiatum	-86.744	21.117	44
			Hydrozoa	Ahuatzin-Hernández et al. 2023	Cladonema radiatum	-82.8717	24.6265	44
			Hydrozoa	Ahuatzin-Hernández et al. 2023	Cladonema radiatum	-88.6881	21.4549	44
			Hydrozoa	Ahuatzin-Hernández et al. 2023	Cladonema radiatum	-89.7335	21.2568	44
			Hydrozoa	OBIS	Clytia	-91.9728	20.2192	45
			Hydrozoa	OBIS	Clytia	-91.9611	20.2121	45
			Hydrozoa	Ahuatzin-Hernández et al. 2023	Clytia	-87.4547	19.7381	45
			Hydrozoa	Ahuatzin-Hernández et al. 2023	Clytia	-87.5456	19.6683	45
			Hydrozoa	Ahuatzin-Hernández et al. 2023	Clytia	-86.8603	20.8667	45
			Hydrozoa	Ahuatzin-Hernández et al. 2023	Clytia	-86.744	21.117	45
			Hydrozoa	Ahuatzin-Hernández et al. 2023	Clytia	-82.8833	24.6667	45
			Hydrozoa	Ahuatzin-Hernández et al. 2023	Clytia	-82.0189	26.4486	45
			Hydrozoa	Ahuatzin-Hernández et al. 2023	Clytia	-81.9678	26.4653	45
			Hydrozoa	Ahuatzin-Hernández et al. 2023	Clytia	-90.0073	29.2233	45
			Hydrozoa	Ahuatzin-Hernández et al. 2023	Clytia	-80.3021	27.4687	45
			Hydrozoa	Ahuatzin-Hernández et al. 2023	Clytia	-82.9849	24.6216	45
			Hydrozoa	Ahuatzin-Hernández et al. 2023	Clytia	-97.7936	24.4344	45
			Hydrozoa	Ahuatzin-Hernández et al. 2023	Clytia	-94.8276	29.3124	45
			Hydrozoa	OBIS	Clytia	-81.583	24.667	45
			Hydrozoa	Ahuatzin-Hernández et al. 2023	Clytia	-88.1511	18.3833	45
			Hydrozoa	Ahuatzin-Hernández et al. 2023	Clytia	-88.1283	18.4289	45
			Hydrozoa	Ahuatzin-Hernández et al. 2023	Clytia	-91.5194	18.6167	45
			Hydrozoa	Ahuatzin-Hernández et al. 2023	Clytia	-83.8525	24.7902	45
			Hydrozoa	Ahuatzin-Hernández et al. 2023	Clytia	-90.41	20.7787	45
			Hydrozoa	Ahuatzin-Hernández et al. 2023	Clytia	-88.2275	21.7269	45
			Hydrozoa	Ahuatzin-Hernández et al. 2023	Clytia	-88.2199	21.7222	45
			Hydrozoa	Ahuatzin-Hernández et al. 2023	Clytia	-88.2075	21.719	45
			Hydrozoa	Ahuatzin-Hernández et al. 2023	Clytia	-92.0771	21.8279	45
			Hydrozoa	Ahuatzin-Hernández et al. 2023	Clytia	-92.2031	20.5007	45
			Hydrozoa	Ahuatzin-Hernández et al. 2023	Clytia	-89.6539	22.3801	45
			Hydrozoa	Ahuatzin-Hernández et al. 2023	Clytia	-89.68	22.38	45
			Hydrozoa	Ahuatzin-Hernández et al. 2023	Clytia	-88.2185	21.7232	45
			Hydrozoa	Ahuatzin-Hernández et al. 2023	Clytia	-90.4267	20.7787	45
			Hydrozoa	Ahuatzin-Hernández et al. 2023	Clytia	-90.2777	21.4383	45
			Hydrozoa	Ahuatzin-Hernández et al. 2023	Clytia	-81.6996	25.28	45
			Hydrozoa	Ahuatzin-Hernández et al. 2023	Clytia	-81.2255	25.2639	45
			Hydrozoa	Ahuatzin-Hernández et al. 2023	Clytia	-90.1628	29.0472	45
			Hydrozoa	Ahuatzin-Hernández et al. 2023	Clytia	-90.2453	28.6672	45
			Hydrozoa	Ahuatzin-Hernández et al. 2023	Clytia	-81.1783	30.6183	45
			Hydrozoa	Ahuatzin-Hernández et al. 2023	Clytia	-89.6903	29.1283	45
			Hydrozoa	Ahuatzin-Hernández et al. 2023	Clytia	-89.73	29.2	45
			Hydrozoa	Ahuatzin-Hernández et al. 2023	Clytia	-81.67	25.83	45
			Hydrozoa	Ahuatzin-Hernández et al. 2023	Clytia	-95.0233	29.2067	45
			Hydrozoa	Ahuatzin-Hernández et al. 2023	Clytia	-94.7167	29.3333	45
			Hydrozoa	Ahuatzin-Hernández et al. 2023	Clytia	-94.7833	29.2833	45
			Hydrozoa	Ahuatzin-Hernández et al. 2023	Clytia	-94.8167	29.2667	45
			Hydrozoa	Ahuatzin-Hernández et al. 2023	Clytia	-94.7	29.3333	45
			Hydrozoa	Ahuatzin-Hernández et al. 2023	Clytia	-95.1167	29.0833	45
			Hydrozoa	Ahuatzin-Hernández et al. 2023	Clytia	-81.6738	25.8405	45
			Hydrozoa	Ahuatzin-Hernández et al. 2023	Clytia	-93.8458	29.6992	45
			Hydrozoa	Ahuatzin-Hernández et al. 2023	Clytia	-88.4255	30.2801	45
			Hydrozoa	Ahuatzin-Hernández et al. 2023	Clytia	-97.0577	27.8448	45
			Hydrozoa	Ahuatzin-Hernández et al. 2023	Clytia	-96.2149	28.6939	45
			Hydrozoa	Ahuatzin-Hernández et al. 2023	Clytia	-89.2643	29.0111	45
			Hydrozoa	Ahuatzin-Hernández et al. 2023	Clytia	-97.0577	27.8448	45
			Hydrozoa	OBIS	Clytia	-90.2453	28.6672	45
			Hydrozoa	OBIS	Clytia	-90.4267	20.7787	45
			Hydrozoa	OBIS	Clytia	-90.1628	29.0472	45
			Hydrozoa	OBIS	Clytia	-89.6903	29.1283	45
			Hydrozoa	OBIS	Clytia	-94.78	29.28	45
			Hydrozoa	OBIS	Clytia	-94.72	29.33	45
			Hydrozoa	OBIS	Clytia	-92.0771	21.8279	45
			Hydrozoa	OBIS	Clytia	-90.2777	21.4383	45
			Hydrozoa	OBIS	Clytia	-95.02	29.21	45
			Hydrozoa	OBIS	Clytia	-94.7	29.33	45
			Hydrozoa	OBIS	Clytia	-95.12	29.08	45
			Hydrozoa	OBIS	Clytia	-81.1783	30.6183	45
			Hydrozoa	OBIS	Clytia	-89.733	29.2	45
			Hydrozoa	OBIS	Clytia	-94.87	29.24	45
			Hydrozoa	OBIS	Clytia	-88.2185	21.7232	45
			Hydrozoa	OBIS	Clytia	-89.6539	22.3801	45
			Hydrozoa	OBIS	Clytia	-88.2199	21.7222	45
			Hydrozoa	OBIS	Clytia	-88.2275	21.7269	45
			Hydrozoa	Ahuatzin-Hernández et al. 2023	Clytia	-89.7486	22.5424	45
			Hydrozoa	Ahuatzin-Hernández et al. 2023	Clytia	-91.9728	20.2192	45
			Hydrozoa	Ahuatzin-Hernández et al. 2023	Clytia	-91.96	20.1957	45
			Hydrozoa	Ahuatzin-Hernández et al. 2023	Clytia	-89.7876	22.5024	45
			Hydrozoa	Ahuatzin-Hernández et al. 2023	Clytia	-80	23.8	45
			Hydrozoa	Ahuatzin-Hernández et al. 2023	Clytia	-89.7876	22.5024	45
			Hydrozoa	Ahuatzin-Hernández et al. 2023	Clytia	-87.7114	18.7091	45
			Hydrozoa	Ahuatzin-Hernández et al. 2023	Clytia	-80.2294	27.3689	45
			Hydrozoa	Ahuatzin-Hernández et al. 2023	Clytia	-82.0179	26.4494	45
			Hydrozoa	Ahuatzin-Hernández et al. 2023	Clytia	-94.7667	29.3	45
			Hydrozoa	Ahuatzin-Hernández et al. 2023	Clytia	-94.8333	29.1667	45
			Hydrozoa	Ahuatzin-Hernández et al. 2023	Clytia	-94.6667	29.5	45
			Hydrozoa	Ahuatzin-Hernández et al. 2023	Clytia	-83.2281	21.6831	45
			Hydrozoa	Ahuatzin-Hernández et al. 2023	Clytia	-82.9177	24.6323	45
			Hydrozoa	Ahuatzin-Hernández et al. 2023	Clytia	-86.87	20.84	45
			Hydrozoa	Ahuatzin-Hernández et al. 2023	Clytia	-93.8458	29.6992	45
			Hydrozoa	OBIS	Clytia	-94.67	29.5	45
			Hydrozoa	OBIS	Clytia	-94.77	29.3	45
			Hydrozoa	OBIS	Clytia	-89.7486	22.5424	45
			Hydrozoa	OBIS	Clytia	-87.7114	18.7091	45
			Hydrozoa	OBIS	Clytia	-89.7876	22.5024	45
			Hydrozoa	OBIS	Clytia	-94.83	29.17	45
			Hydrozoa	Ahuatzin-Hernández et al. 2023	Clytia	-91.9611	20.2121	45
			Hydrozoa	Ahuatzin-Hernández et al. 2023	Clytia	-89.6761	22.3737	45
			Hydrozoa	Ahuatzin-Hernández et al. 2023	Clytia	-91.9611	20.2121	45
			Hydrozoa	Ahuatzin-Hernández et al. 2023	Clytia	-82.0183	26.4492	45
			Hydrozoa	OBIS	Clytia	-82.0183	26.4492	45
			Hydrozoa	Ahuatzin-Hernández et al. 2023	Clytia	-92.2131	20.9083	45
			Hydrozoa	Ahuatzin-Hernández et al. 2023	Clytia	-91.9909	20.1916	45
			Hydrozoa	OBIS	Clytia	-91.9909	20.1916	45
			Hydrozoa	Ahuatzin-Hernández et al. 2023	Clytia	-82.15	25.76	45
			Hydrozoa	Ahuatzin-Hernández et al. 2023	Clytia	-79.9	26.7	45
			Hydrozoa	Ahuatzin-Hernández et al. 2023	Clytia	-91.9909	20.1915	45
			Hydrozoa	Ahuatzin-Hernández et al. 2023	Clytia	-89.7428	22.5856	45
			Hydrozoa	Ahuatzin-Hernández et al. 2023	Clytia	-97.2694	21.1309	45
			Hydrozoa	Ahuatzin-Hernández et al. 2023	Clytia	-89.7399	22.4175	45
			Hydrozoa	Ahuatzin-Hernández et al. 2023	Clytia	-91.9909	20.1916	45
			Hydrozoa	Ahuatzin-Hernández et al. 2023	Clytia	-92.2169	20.4323	45
			Hydrozoa	Ahuatzin-Hernández et al. 2023	Clytia	-92.2043	20.4994	45
			Hydrozoa	Ahuatzin-Hernández et al. 2023	Clytia	-92.3043	20.9591	45
			Hydrozoa	Ahuatzin-Hernández et al. 2023	Clytia	-92.2323	20.8986	45
			Hydrozoa	Ahuatzin-Hernández et al. 2023	Clytia	-90.1476	21.3469	45
			Hydrozoa	Ahuatzin-Hernández et al. 2023	Clytia	-82.8554	24.6652	45
			Hydrozoa	Ahuatzin-Hernández et al. 2023	Clytia	-89.725	22.4877	45
			Hydrozoa	Ahuatzin-Hernández et al. 2023	Clytia	-79.9475	26.7714	45
			Hydrozoa	Ahuatzin-Hernández et al. 2023	Clytia	-82.1011	26.7669	45
			Hydrozoa	Ahuatzin-Hernández et al. 2023	Clytia	-81.2492	30.3908	45
			Hydrozoa	OBIS	Clytia	-89.7399	22.4175	45
			Hydrozoa	OBIS	Clytia	-91.9909	20.1916	45
			Hydrozoa	OBIS	Clytia	-89.7428	22.5856	45
			Hydrozoa	OBIS	Clytia	-90.1476	21.3469	45
			Hydrozoa	OBIS	Clytia	-89.725	22.4877	45
			Hydrozoa	OBIS	Clytia	-97.2694	21.1309	45
			Hydrozoa	OBIS	Clytia	-81.25	30.383	45
			Hydrozoa	OBIS	Clytia	-82.1011	26.7669	45
			Hydrozoa	Ahuatzin-Hernández et al. 2023	Clytia	-88.2444	18.5522	45
			Hydrozoa	Ahuatzin-Hernández et al. 2023	Clytia	-87.5214	19.7897	45
			Hydrozoa	Ahuatzin-Hernández et al. 2023	Clytia	-89.6953	22.3822	45
			Hydrozoa	Ahuatzin-Hernández et al. 2023	Clytia	-89.7724	22.4952	45
			Hydrozoa	Ahuatzin-Hernández et al. 2023	Clytia	-92.2176	20.907	45
			Hydrozoa	Ahuatzin-Hernández et al. 2023	Clytia	-92.2176	20.9071	45
			Hydrozoa	Ahuatzin-Hernández et al. 2023	Clytia	-80.0133	27.18	45
			Hydrozoa	OBIS	Clytia	-89.6953	22.3822	45
			Hydrozoa	OBIS	Clytia	-89.7724	22.4952	45
			Hydrozoa	Ahuatzin-Hernández et al. 2023	Colobonema sericeum	-91.1652	27.1154	46
			Hydrozoa	Ahuatzin-Hernández et al. 2023	Colobonema sericeum	-82.9177	24.6323	46
			Hydrozoa	Ahuatzin-Hernández et al. 2023	Cordagalma ordinatum	-87.6986	18.7233	47
			Hydrozoa	Ahuatzin-Hernández et al. 2023	Cordagalma ordinatum	-87.0847	20.5419	47
			Hydrozoa	Ahuatzin-Hernández et al. 2023	Cordagalma ordinatum	-87.596	18.3102	47
			Hydrozoa	Ahuatzin-Hernández et al. 2023	Cordagalma ordinatum	-94.5	21	47
			Hydrozoa	Ahuatzin-Hernández et al. 2023	Cordagalma ordinatum	-97.15	21.5667	47
			Hydrozoa	Ahuatzin-Hernández et al. 2023	Cordagalma ordinatum	-88.4255	30.2801	47
			Hydrozoa	Ahuatzin-Hernández et al. 2023	Corymorpha floridana	-79.9	26.7	48
			Hydrozoa	Ahuatzin-Hernández et al. 2023	Corymorpha floridana	-79.9318	26.7752	48
			Hydrozoa	Ahuatzin-Hernández et al. 2023	Corymorpha forbesii	-79.9	26.7	49
			Hydrozoa	Ahuatzin-Hernández et al. 2023	Corymorpha forbesii	-95.3203	20.4189	49
			Hydrozoa	Ahuatzin-Hernández et al. 2023	Corymorpha forbesii	-87.1	19.3169	49
			Hydrozoa	Ahuatzin-Hernández et al. 2023	Corymorpha forbesii	-79.9749	26.7711	49
			Hydrozoa	Ahuatzin-Hernández et al. 2023	Corymorpha forbesii	-87.5456	19.6683	49
			Hydrozoa	Ahuatzin-Hernández et al. 2023	Corymorpha forbesii	-86.8603	20.8667	49
			Hydrozoa	Ahuatzin-Hernández et al. 2023	Corymorpha forbesii	-88.4255	30.2801	49
			Hydrozoa	Ahuatzin-Hernández et al. 2023	Corymorpha gracilis	-79.9	26.7	50
			Hydrozoa	Ahuatzin-Hernández et al. 2023	Corymorpha gracilis	-79.9318	26.7752	50
			Hydrozoa	Ahuatzin-Hernández et al. 2023	Corymorpha gracilis	-86.4836	21.5172	50
			Hydrozoa	Ahuatzin-Hernández et al. 2023	Corymorpha gracilis	-95.3203	20.4189	50
			Hydrozoa	Ahuatzin-Hernández et al. 2023	Corymorpha gracilis	-82.8833	24.6667	50
			Hydrozoa	Ahuatzin-Hernández et al. 2023	Corymorpha gracilis	-88.4255	30.2801	50
			Hydrozoa	Ahuatzin-Hernández et al. 2023	Corymorpha nutans	-94.8276	29.3124	51
			Hydrozoa	Ahuatzin-Hernández et al. 2023	Corymorpha nutans	-88.6881	21.4549	51
			Hydrozoa	Ahuatzin-Hernández et al. 2023	Corymorpha nutans	-88.4255	30.2801	51
			Hydrozoa	Ahuatzin-Hernández et al. 2023	Coryne eximia	-87.5456	19.6683	52
			Hydrozoa	Ahuatzin-Hernández et al. 2023	Coryne eximia	-86.8603	20.8667	52
			Hydrozoa	Ahuatzin-Hernández et al. 2023	Coryne eximia	-97.0577	27.8448	52
			Hydrozoa	Ahuatzin-Hernández et al. 2023	Coryne gracilis	-87.4419	19.7758	53
			Hydrozoa	Ahuatzin-Hernández et al. 2023	Coryne gracilis	-87.5456	19.6683	53
			Hydrozoa	Ahuatzin-Hernández et al. 2023	Cubaia aphrodite	-87.5214	19.7897	54
			Hydrozoa	Ahuatzin-Hernández et al. 2023	Cubaia aphrodite	-87.5456	19.6683	54
			Hydrozoa	Ahuatzin-Hernández et al. 2023	Cubaia aphrodite	-86.8603	20.8667	54
			Hydrozoa	Ahuatzin-Hernández et al. 2023	Cubaia aphrodite	-86.744	21.117	54
			Hydrozoa	Ahuatzin-Hernández et al. 2023	Cubaia aphrodite	-82.8833	24.6667	54
			Hydrozoa	Ahuatzin-Hernández et al. 2023	Cunina becki	-79.9	26.7	55
			Hydrozoa	Ahuatzin-Hernández et al. 2023	Cunina becki	-79.9475	26.7714	55
			Hydrozoa	Ahuatzin-Hernández et al. 2023	Cunina octonaria	-79.9358	26.7714	56
			Hydrozoa	Ahuatzin-Hernández et al. 2023	Cunina octonaria	-97.0828	27.4319	56
			Hydrozoa	Ahuatzin-Hernández et al. 2023	Cunina octonaria	-88.4255	30.2801	56
			Hydrozoa	Ahuatzin-Hernández et al. 2023	Cunina peregrina	-93.9869	21.7519	57
			Hydrozoa	Ahuatzin-Hernández et al. 2023	Cunina peregrina	-88.4255	30.2801	57
			Scyphozoa	GBIF	Cyanea capillata	-83.3167	27.7393	58
			Scyphozoa	GBIF	Cyanea capillata	-83.8728	28.0233	58
			Scyphozoa	Peer-reviewed literature	Cyanea capillata	-88.5186	30.2641	58
			Hydrozoa	Ahuatzin-Hernández et al. 2023	Cytaeis tetrastyla	-79.9	26.7	59
			Hydrozoa	Ahuatzin-Hernández et al. 2023	Cytaeis tetrastyla	-79.9358	26.7714	59
			Hydrozoa	Ahuatzin-Hernández et al. 2023	Cytaeis tetrastyla	-79.9318	26.7752	59
			Hydrozoa	Ahuatzin-Hernández et al. 2023	Cytaeis tetrastyla	-86.8333	20.7167	59
			Hydrozoa	Ahuatzin-Hernández et al. 2023	Cytaeis tetrastyla	-79.9378	26.7951	59
			Hydrozoa	Ahuatzin-Hernández et al. 2023	Cytaeis tetrastyla	-79.9475	26.7714	59
			Hydrozoa	Ahuatzin-Hernández et al. 2023	Cytaeis tetrastyla	-81.8	23.53	59
			Hydrozoa	Ahuatzin-Hernández et al. 2023	Cytaeis tetrastyla	-81.8	23.5333	59
			Hydrozoa	Ahuatzin-Hernández et al. 2023	Cytaeis tetrastyla	-87.5456	19.6683	59
			Hydrozoa	Ahuatzin-Hernández et al. 2023	Cytaeis tetrastyla	-88.4255	30.2801	59
			Hydrozoa	OBIS	Cytaeis tetrastyla	-81.8	23.533	59
			Scyphozoa	OBIS	Deepstaria enigmatica	-85.233	19.967	60
			Scyphozoa	Peer-reviewed literature	Deepstaria enigmatica	-85.2333	19.9667	60
			Hydrozoa	Ahuatzin-Hernández et al. 2023	Desmophyes annectens	-87.4361	18.7531	61
			Hydrozoa	Ahuatzin-Hernández et al. 2023	Desmophyes annectens	-97.5	23.9836	61
			Hydrozoa	Ahuatzin-Hernández et al. 2023	Desmophyes annectens	-87.0867	19.3833	61
			Hydrozoa	Ahuatzin-Hernández et al. 2023	Desmophyes annectens	-86.7083	20.845	61
			Hydrozoa	Ahuatzin-Hernández et al. 2023	Dimophyes arctica	-95.9833	21	62
			Hydrozoa	Ahuatzin-Hernández et al. 2023	Dimophyes arctica	-93	20	62
			Hydrozoa	Ahuatzin-Hernández et al. 2023	Dimophyes arctica	-91.9836	25.9836	62
			Hydrozoa	Ahuatzin-Hernández et al. 2023	Dimophyes arctica	-94	21	62
			Hydrozoa	Ahuatzin-Hernández et al. 2023	Dimophyes arctica	-91.9836	25.9169	62
			Hydrozoa	Ahuatzin-Hernández et al. 2023	Dimophyes arctica	-91.4836	23.5	62
			Hydrozoa	Ahuatzin-Hernández et al. 2023	Dimophyes arctica	-93	23.9833	62
			Hydrozoa	Ahuatzin-Hernández et al. 2023	Dimophyes arctica	-94	22	62
			Hydrozoa	Ahuatzin-Hernández et al. 2023	Dimophyes arctica	-97.0019	22.0011	62
			Hydrozoa	Ahuatzin-Hernández et al. 2023	Dimophyes arctica	-94.9833	21	62
			Hydrozoa	Ahuatzin-Hernández et al. 2023	Dimophyes arctica	-97	23.9836	62
			Hydrozoa	Ahuatzin-Hernández et al. 2023	Dimophyes arctica	-92.9858	22.0003	62
			Hydrozoa	Ahuatzin-Hernández et al. 2023	Dimophyes arctica	-91	25	62
			Hydrozoa	Ahuatzin-Hernández et al. 2023	Dimophyes arctica	-92.4836	20	62
			Hydrozoa	Ahuatzin-Hernández et al. 2023	Dimophyes arctica	-92.9836	25	62
			Hydrozoa	Ahuatzin-Hernández et al. 2023	Dimophyes arctica	-93.9836	20.4858	62
			Hydrozoa	Ahuatzin-Hernández et al. 2023	Dimophyes arctica	-93	20.5003	62
			Hydrozoa	Ahuatzin-Hernández et al. 2023	Dimophyes arctica	-96.4833	23.5	62
			Hydrozoa	Ahuatzin-Hernández et al. 2023	Dimophyes arctica	-94.5	20.5	62
			Hydrozoa	Ahuatzin-Hernández et al. 2023	Dimophyes arctica	-96	20	62
			Hydrozoa	Ahuatzin-Hernández et al. 2023	Dimophyes arctica	-95	19	62
			Hydrozoa	Ahuatzin-Hernández et al. 2023	Dimophyes arctica	-96	20.5	62
			Hydrozoa	Ahuatzin-Hernández et al. 2023	Dimophyes arctica	-95	19.0003	62
			Hydrozoa	Ahuatzin-Hernández et al. 2023	Dimophyes arctica	-96.5	23.5	62
			Hydrozoa	Ahuatzin-Hernández et al. 2023	Dimophyes arctica	-96.9836	23	62
			Hydrozoa	Ahuatzin-Hernández et al. 2023	Dimophyes arctica	-94.9836	20	62
			Hydrozoa	Ahuatzin-Hernández et al. 2023	Dimophyes arctica	-92.9836	25.9169	62
			Hydrozoa	Ahuatzin-Hernández et al. 2023	Dimophyes arctica	-89.9836	24	62
			Hydrozoa	Ahuatzin-Hernández et al. 2023	Dimophyes arctica	-93	21	62
			Hydrozoa	Ahuatzin-Hernández et al. 2023	Dimophyes arctica	-92	24	62
			Hydrozoa	Ahuatzin-Hernández et al. 2023	Dimophyes arctica	-95.5	19.5	62
			Hydrozoa	Ahuatzin-Hernández et al. 2023	Dimophyes arctica	-94	20	62
			Hydrozoa	Ahuatzin-Hernández et al. 2023	Dimophyes arctica	-93.5	18.9833	62
			Hydrozoa	Ahuatzin-Hernández et al. 2023	Dimophyes arctica	-96	23	62
			Hydrozoa	Ahuatzin-Hernández et al. 2023	Dimophyes arctica	-95	25.9167	62
			Hydrozoa	Ahuatzin-Hernández et al. 2023	Dimophyes arctica	-96.9844	21.4678	62
			Hydrozoa	Ahuatzin-Hernández et al. 2023	Dimophyes arctica	-95.9836	23.9836	62
			Hydrozoa	Ahuatzin-Hernández et al. 2023	Dimophyes arctica	-97	21.4836	62
			Hydrozoa	Ahuatzin-Hernández et al. 2023	Dimophyes arctica	-92.9836	20	62
			Hydrozoa	Ahuatzin-Hernández et al. 2023	Dimophyes arctica	-95.9858	19.9858	62
			Hydrozoa	Ahuatzin-Hernández et al. 2023	Dimophyes arctica	-95.9858	25.0003	62
			Hydrozoa	Ahuatzin-Hernández et al. 2023	Diphyes bojani	-96	20.5	63
			Hydrozoa	Ahuatzin-Hernández et al. 2023	Diphyes bojani	-96.9869	21.6208	63
			Hydrozoa	Ahuatzin-Hernández et al. 2023	Diphyes bojani	-87.4333	18.3333	63
			Hydrozoa	Ahuatzin-Hernández et al. 2023	Diphyes bojani	-95.0006	21.7375	63
			Hydrozoa	Ahuatzin-Hernández et al. 2023	Diphyes bojani	-86.2667	20.6833	63
			Hydrozoa	Ahuatzin-Hernández et al. 2023	Diphyes bojani	-86.4342	20.9511	63
			Hydrozoa	Ahuatzin-Hernández et al. 2023	Diphyes bojani	-97	24.9836	63
			Hydrozoa	Ahuatzin-Hernández et al. 2023	Diphyes bojani	-92.6693	24.9982	63
			Hydrozoa	Ahuatzin-Hernández et al. 2023	Diphyes bojani	-87.5	22.5	63
			Hydrozoa	Ahuatzin-Hernández et al. 2023	Diphyes bojani	-87.6	18.4847	63
			Hydrozoa	Ahuatzin-Hernández et al. 2023	Diphyes bojani	-95.3203	18.9856	63
			Hydrozoa	Ahuatzin-Hernández et al. 2023	Diphyes bojani	-96.9708	22.4028	63
			Hydrozoa	Ahuatzin-Hernández et al. 2023	Diphyes bojani	-86.4836	21.5172	63
			Hydrozoa	Ahuatzin-Hernández et al. 2023	Diphyes bojani	-92.9836	25.9169	63
			Hydrozoa	Ahuatzin-Hernández et al. 2023	Diphyes bojani	-92.8353	20.0167	63
			Hydrozoa	Ahuatzin-Hernández et al. 2023	Diphyes bojani	-87.4425	19.8231	63
			Hydrozoa	Ahuatzin-Hernández et al. 2023	Diphyes bojani	-87.6986	18.7233	63
			Hydrozoa	Ahuatzin-Hernández et al. 2023	Diphyes bojani	-95.5	21	63
			Hydrozoa	Ahuatzin-Hernández et al. 2023	Diphyes bojani	-91.7758	24.0021	63
			Hydrozoa	Ahuatzin-Hernández et al. 2023	Diphyes bojani	-86.95	20.1336	63
			Hydrozoa	Ahuatzin-Hernández et al. 2023	Diphyes bojani	-96.9844	21.4678	63
			Hydrozoa	Ahuatzin-Hernández et al. 2023	Diphyes bojani	-96	24.9836	63
			Hydrozoa	Ahuatzin-Hernández et al. 2023	Diphyes bojani	-87.5178	18.7833	63
			Hydrozoa	Ahuatzin-Hernández et al. 2023	Diphyes bojani	-87.2844	19.5511	63
			Hydrozoa	Ahuatzin-Hernández et al. 2023	Diphyes bojani	-86.775	21.5519	63
			Hydrozoa	Ahuatzin-Hernández et al. 2023	Diphyes bojani	-96.5	21.75	63
			Hydrozoa	Ahuatzin-Hernández et al. 2023	Diphyes bojani	-86.8333	20.7167	63
			Hydrozoa	Ahuatzin-Hernández et al. 2023	Diphyes bojani	-93	22	63
			Hydrozoa	Ahuatzin-Hernández et al. 2023	Diphyes bojani	-87.7031	18.7167	63
			Hydrozoa	Ahuatzin-Hernández et al. 2023	Diphyes bojani	-86.7511	19.8667	63
			Hydrozoa	Ahuatzin-Hernández et al. 2023	Diphyes bojani	-94.4875	18.8339	63
			Hydrozoa	Ahuatzin-Hernández et al. 2023	Diphyes bojani	-94.9858	21	63
			Hydrozoa	Ahuatzin-Hernández et al. 2023	Diphyes bojani	-86.975	18.7805	63
			Hydrozoa	Ahuatzin-Hernández et al. 2023	Diphyes bojani	-88.5003	23	63
			Hydrozoa	Ahuatzin-Hernández et al. 2023	Diphyes bojani	-86.7669	21.1681	63
			Hydrozoa	Ahuatzin-Hernández et al. 2023	Diphyes bojani	-87.5833	18.5667	63
			Hydrozoa	Ahuatzin-Hernández et al. 2023	Diphyes bojani	-94.5	20.5	63
			Hydrozoa	Ahuatzin-Hernández et al. 2023	Diphyes bojani	-87.5417	19.0167	63
			Hydrozoa	Ahuatzin-Hernández et al. 2023	Diphyes bojani	-87.065	19.2833	63
			Hydrozoa	Ahuatzin-Hernández et al. 2023	Diphyes bojani	-92.5	20.5	63
			Hydrozoa	Ahuatzin-Hernández et al. 2023	Diphyes bojani	-87.1884	17.7413	63
			Hydrozoa	Ahuatzin-Hernández et al. 2023	Diphyes bojani	-92	19.5	63
			Hydrozoa	Ahuatzin-Hernández et al. 2023	Diphyes bojani	-92	20	63
			Hydrozoa	Ahuatzin-Hernández et al. 2023	Diphyes bojani	-94.5	21.75	63
			Hydrozoa	Ahuatzin-Hernández et al. 2023	Diphyes bojani	-87.2917	18.5617	63
			Hydrozoa	Ahuatzin-Hernández et al. 2023	Diphyes bojani	-94	21	63
			Hydrozoa	Ahuatzin-Hernández et al. 2023	Diphyes bojani	-95.9858	25.0003	63
			Hydrozoa	Ahuatzin-Hernández et al. 2023	Diphyes bojani	-95.3333	19	63
			Hydrozoa	Ahuatzin-Hernández et al. 2023	Diphyes bojani	-86.1833	21.4842	63
			Hydrozoa	Ahuatzin-Hernández et al. 2023	Diphyes bojani	-91.9861	21.9875	63
			Hydrozoa	Ahuatzin-Hernández et al. 2023	Diphyes bojani	-87.3833	19.6	63
			Hydrozoa	Ahuatzin-Hernández et al. 2023	Diphyes bojani	-94	20	63
			Hydrozoa	Ahuatzin-Hernández et al. 2023	Diphyes bojani	-90.4858	21.9858	63
			Hydrozoa	Ahuatzin-Hernández et al. 2023	Diphyes bojani	-92.9262	25.4991	63
			Hydrozoa	Ahuatzin-Hernández et al. 2023	Diphyes bojani	-87.55	18.6567	63
			Hydrozoa	Ahuatzin-Hernández et al. 2023	Diphyes bojani	-93	24.9689	63
			Hydrozoa	Ahuatzin-Hernández et al. 2023	Diphyes bojani	-87.4419	19.8011	63
			Hydrozoa	Ahuatzin-Hernández et al. 2023	Diphyes bojani	-97.5022	22.4353	63
			Hydrozoa	Ahuatzin-Hernández et al. 2023	Diphyes bojani	-94.9833	21	63
			Hydrozoa	Ahuatzin-Hernández et al. 2023	Diphyes bojani	-87.0333	19.6	63
			Hydrozoa	Ahuatzin-Hernández et al. 2023	Diphyes bojani	-91	21	63
			Hydrozoa	Ahuatzin-Hernández et al. 2023	Diphyes bojani	-95.7375	19.75	63
			Hydrozoa	Ahuatzin-Hernández et al. 2023	Diphyes bojani	-87.7006	18.7194	63
			Hydrozoa	Ahuatzin-Hernández et al. 2023	Diphyes bojani	-87.4883	18.2	63
			Hydrozoa	Ahuatzin-Hernández et al. 2023	Diphyes bojani	-87.1	19.3169	63
			Hydrozoa	Ahuatzin-Hernández et al. 2023	Diphyes bojani	-93.9869	21.7519	63
			Hydrozoa	Ahuatzin-Hernández et al. 2023	Diphyes bojani	-86.4342	21.3342	63
			Hydrozoa	Ahuatzin-Hernández et al. 2023	Diphyes bojani	-88.5	22	63
			Hydrozoa	Ahuatzin-Hernández et al. 2023	Diphyes bojani	-93.2282	26.0031	63
			Hydrozoa	Ahuatzin-Hernández et al. 2023	Diphyes bojani	-87.0344	19.7333	63
			Hydrozoa	Ahuatzin-Hernández et al. 2023	Diphyes bojani	-96.0003	19.5003	63
			Hydrozoa	Ahuatzin-Hernández et al. 2023	Diphyes bojani	-86.5	22.5	63
			Hydrozoa	Ahuatzin-Hernández et al. 2023	Diphyes bojani	-96.0006	21.7375	63
			Hydrozoa	Ahuatzin-Hernández et al. 2023	Diphyes bojani	-87.835	18.195	63
			Hydrozoa	Ahuatzin-Hernández et al. 2023	Diphyes bojani	-89.5	22.5	63
			Hydrozoa	Ahuatzin-Hernández et al. 2023	Diphyes bojani	-94	22	63
			Hydrozoa	Ahuatzin-Hernández et al. 2023	Diphyes bojani	-95	24	63
			Hydrozoa	Ahuatzin-Hernández et al. 2023	Diphyes bojani	-94.5	19.5	63
			Hydrozoa	Ahuatzin-Hernández et al. 2023	Diphyes bojani	-93.9858	22.9858	63
			Hydrozoa	Ahuatzin-Hernández et al. 2023	Diphyes bojani	-93.5	21.75	63
			Hydrozoa	Ahuatzin-Hernández et al. 2023	Diphyes bojani	-92.5	22	63
			Hydrozoa	Ahuatzin-Hernández et al. 2023	Diphyes bojani	-95.3333	20.4167	63
			Hydrozoa	Ahuatzin-Hernández et al. 2023	Diphyes bojani	-87.3344	19.5675	63
			Hydrozoa	Ahuatzin-Hernández et al. 2023	Diphyes bojani	-86.5347	20.7	63
			Hydrozoa	Ahuatzin-Hernández et al. 2023	Diphyes bojani	-95.5003	20.5	63
			Hydrozoa	Ahuatzin-Hernández et al. 2023	Diphyes bojani	-93	24	63
			Hydrozoa	Ahuatzin-Hernández et al. 2023	Diphyes bojani	-87.1842	18.9011	63
			Hydrozoa	Ahuatzin-Hernández et al. 2023	Diphyes bojani	-95	25.0003	63
			Hydrozoa	Ahuatzin-Hernández et al. 2023	Diphyes bojani	-90.9833	22.0003	63
			Hydrozoa	Ahuatzin-Hernández et al. 2023	Diphyes bojani	-96	20	63
			Hydrozoa	Ahuatzin-Hernández et al. 2023	Diphyes bojani	-96	19.5833	63
			Hydrozoa	Ahuatzin-Hernández et al. 2023	Diphyes bojani	-86.285	21.1756	63
			Hydrozoa	Ahuatzin-Hernández et al. 2023	Diphyes bojani	-95.4189	20.9867	63
			Hydrozoa	Ahuatzin-Hernández et al. 2023	Diphyes bojani	-93.8809	26.9841	63
			Hydrozoa	Ahuatzin-Hernández et al. 2023	Diphyes bojani	-88.9836	21.9836	63
			Hydrozoa	Ahuatzin-Hernández et al. 2023	Diphyes bojani	-87.4547	19.7381	63
			Hydrozoa	Ahuatzin-Hernández et al. 2023	Diphyes bojani	-87.15	20.3833	63
			Hydrozoa	Ahuatzin-Hernández et al. 2023	Diphyes bojani	-87.7031	18.7208	63
			Hydrozoa	Ahuatzin-Hernández et al. 2023	Diphyes bojani	-87.4419	19.7758	63
			Hydrozoa	Ahuatzin-Hernández et al. 2023	Diphyes bojani	-93.7361	20.4036	63
			Hydrozoa	Ahuatzin-Hernández et al. 2023	Diphyes bojani	-87.75	18.3167	63
			Hydrozoa	Ahuatzin-Hernández et al. 2023	Diphyes bojani	-91.9867	20.0022	63
			Hydrozoa	Ahuatzin-Hernández et al. 2023	Diphyes bojani	-94.5	19.5833	63
			Hydrozoa	Ahuatzin-Hernández et al. 2023	Diphyes bojani	-88	21.9836	63
			Hydrozoa	Ahuatzin-Hernández et al. 2023	Diphyes bojani	-90	22.9833	63
			Hydrozoa	Ahuatzin-Hernández et al. 2023	Diphyes bojani	-87.7044	18.7128	63
			Hydrozoa	Ahuatzin-Hernández et al. 2023	Diphyes bojani	-87.4353	19.7842	63
			Hydrozoa	Ahuatzin-Hernández et al. 2023	Diphyes bojani	-92.0333	21	63
			Hydrozoa	Ahuatzin-Hernández et al. 2023	Diphyes bojani	-97	21.4836	63
			Hydrozoa	Ahuatzin-Hernández et al. 2023	Diphyes bojani	-92	21.5	63
			Hydrozoa	Ahuatzin-Hernández et al. 2023	Diphyes bojani	-93.0019	22	63
			Hydrozoa	Ahuatzin-Hernández et al. 2023	Diphyes bojani	-95.5375	22.3869	63
			Hydrozoa	Ahuatzin-Hernández et al. 2023	Diphyes bojani	-89.5	23	63
			Hydrozoa	Ahuatzin-Hernández et al. 2023	Diphyes bojani	-89.9836	24	63
			Hydrozoa	Ahuatzin-Hernández et al. 2023	Diphyes bojani	-97.4833	22.4833	63
			Hydrozoa	Ahuatzin-Hernández et al. 2023	Diphyes bojani	-87.0583	18.4	63
			Hydrozoa	Ahuatzin-Hernández et al. 2023	Diphyes bojani	-86.85	19.0667	63
			Hydrozoa	Ahuatzin-Hernández et al. 2023	Diphyes bojani	-91.5	22.4167	63
			Hydrozoa	Ahuatzin-Hernández et al. 2023	Diphyes bojani	-87.25	19.6	63
			Hydrozoa	Ahuatzin-Hernández et al. 2023	Diphyes bojani	-88.5	22.5	63
			Hydrozoa	Ahuatzin-Hernández et al. 2023	Diphyes bojani	-87	20.55	63
			Hydrozoa	Ahuatzin-Hernández et al. 2023	Diphyes bojani	-87.9858	22	63
			Hydrozoa	Ahuatzin-Hernández et al. 2023	Diphyes bojani	-93.75	20.4167	63
			Hydrozoa	Ahuatzin-Hernández et al. 2023	Diphyes bojani	-96.6333	22.4167	63
			Hydrozoa	Ahuatzin-Hernández et al. 2023	Diphyes bojani	-87.7167	18.5667	63
			Hydrozoa	Ahuatzin-Hernández et al. 2023	Diphyes bojani	-93	20	63
			Hydrozoa	Ahuatzin-Hernández et al. 2023	Diphyes bojani	-86.9858	23	63
			Hydrozoa	Ahuatzin-Hernández et al. 2023	Diphyes bojani	-92.0836	24.0342	63
			Hydrozoa	Ahuatzin-Hernández et al. 2023	Diphyes bojani	-93.5	19.5	63
			Hydrozoa	Ahuatzin-Hernández et al. 2023	Diphyes bojani	-87.4483	18.8167	63
			Hydrozoa	Ahuatzin-Hernández et al. 2023	Diphyes bojani	-92.4836	20	63
			Hydrozoa	Ahuatzin-Hernández et al. 2023	Diphyes bojani	-96.0708	19.5708	63
			Hydrozoa	Ahuatzin-Hernández et al. 2023	Diphyes bojani	-94.9836	20	63
			Hydrozoa	Ahuatzin-Hernández et al. 2023	Diphyes bojani	-87.3667	19.05	63
			Hydrozoa	Ahuatzin-Hernández et al. 2023	Diphyes bojani	-86.5	22.0008	63
			Hydrozoa	Ahuatzin-Hernández et al. 2023	Diphyes bojani	-89.5003	22	63
			Hydrozoa	Ahuatzin-Hernández et al. 2023	Diphyes bojani	-96.1667	21	63
			Hydrozoa	Ahuatzin-Hernández et al. 2023	Diphyes bojani	-96.9858	24.5028	63
			Hydrozoa	Ahuatzin-Hernández et al. 2023	Diphyes bojani	-93	21.5	63
			Hydrozoa	Ahuatzin-Hernández et al. 2023	Diphyes bojani	-87.6	18.3333	63
			Hydrozoa	Ahuatzin-Hernández et al. 2023	Diphyes bojani	-90.9858	21.9858	63
			Hydrozoa	Ahuatzin-Hernández et al. 2023	Diphyes bojani	-97.0019	22.0011	63
			Hydrozoa	Ahuatzin-Hernández et al. 2023	Diphyes bojani	-95	22.4167	63
			Hydrozoa	Ahuatzin-Hernández et al. 2023	Diphyes bojani	-91.5006	22.4042	63
			Hydrozoa	Ahuatzin-Hernández et al. 2023	Diphyes bojani	-94.0003	23.9858	63
			Hydrozoa	Ahuatzin-Hernández et al. 2023	Diphyes bojani	-92.6672	20.9686	63
			Hydrozoa	Ahuatzin-Hernández et al. 2023	Diphyes bojani	-93	23.9833	63
			Hydrozoa	Ahuatzin-Hernández et al. 2023	Diphyes bojani	-96.5	23.5	63
			Hydrozoa	Ahuatzin-Hernández et al. 2023	Diphyes bojani	-96	23	63
			Hydrozoa	Ahuatzin-Hernández et al. 2023	Diphyes bojani	-87.4633	18.1983	63
			Hydrozoa	Ahuatzin-Hernández et al. 2023	Diphyes bojani	-93	21	63
			Hydrozoa	Ahuatzin-Hernández et al. 2023	Diphyes bojani	-92	22	63
			Hydrozoa	Ahuatzin-Hernández et al. 2023	Diphyes bojani	-90	25.9167	63
			Hydrozoa	Ahuatzin-Hernández et al. 2023	Diphyes bojani	-91	24.0003	63
			Hydrozoa	Ahuatzin-Hernández et al. 2023	Diphyes bojani	-87.25	18.3333	63
			Hydrozoa	Ahuatzin-Hernández et al. 2023	Diphyes bojani	-96	21.5	63
			Hydrozoa	Ahuatzin-Hernández et al. 2023	Diphyes bojani	-86.7333	20.9333	63
			Hydrozoa	Ahuatzin-Hernández et al. 2023	Diphyes bojani	-93.25	19	63
			Hydrozoa	Ahuatzin-Hernández et al. 2023	Diphyes bojani	-88.0003	22.9858	63
			Hydrozoa	Ahuatzin-Hernández et al. 2023	Diphyes bojani	-92.4363	24.5054	63
			Hydrozoa	Ahuatzin-Hernández et al. 2023	Diphyes bojani	-97.15	21.5667	63
			Hydrozoa	Ahuatzin-Hernández et al. 2023	Diphyes bojani	-93	25.9836	63
			Hydrozoa	Ahuatzin-Hernández et al. 2023	Diphyes bojani	-87.4553	19.82	63
			Hydrozoa	Ahuatzin-Hernández et al. 2023	Diphyes bojani	-87.65	18.2	63
			Hydrozoa	Ahuatzin-Hernández et al. 2023	Diphyes bojani	-90.9833	23	63
			Hydrozoa	Ahuatzin-Hernández et al. 2023	Diphyes bojani	-92.9875	20.5	63
			Hydrozoa	Ahuatzin-Hernández et al. 2023	Diphyes bojani	-93	23	63
			Hydrozoa	Ahuatzin-Hernández et al. 2023	Diphyes bojani	-94.5	18.8333	63
			Hydrozoa	Ahuatzin-Hernández et al. 2023	Diphyes bojani	-93.75	18.8333	63
			Hydrozoa	Ahuatzin-Hernández et al. 2023	Diphyes bojani	-96	22.4167	63
			Hydrozoa	Ahuatzin-Hernández et al. 2023	Diphyes bojani	-94	24.9833	63
			Hydrozoa	Ahuatzin-Hernández et al. 2023	Diphyes bojani	-92.4875	21.9875	63
			Hydrozoa	Ahuatzin-Hernández et al. 2023	Diphyes bojani	-96.9839	22.42	63
			Hydrozoa	Ahuatzin-Hernández et al. 2023	Diphyes bojani	-87.1167	18.5467	63
			Hydrozoa	Ahuatzin-Hernández et al. 2023	Diphyes bojani	-94.5	22.4167	63
			Hydrozoa	Ahuatzin-Hernández et al. 2023	Diphyes bojani	-93	20.5	63
			Hydrozoa	Ahuatzin-Hernández et al. 2023	Diphyes bojani	-87.5758	19.7717	63
			Hydrozoa	Ahuatzin-Hernández et al. 2023	Diphyes bojani	-87.1167	18.8317	63
			Hydrozoa	Ahuatzin-Hernández et al. 2023	Diphyes bojani	-95	24.9836	63
			Hydrozoa	Ahuatzin-Hernández et al. 2023	Diphyes bojani	-87.6333	18.8	63
			Hydrozoa	Ahuatzin-Hernández et al. 2023	Diphyes bojani	-91.5006	21.5003	63
			Hydrozoa	Ahuatzin-Hernández et al. 2023	Diphyes bojani	-96	23.5	63
			Hydrozoa	Ahuatzin-Hernández et al. 2023	Diphyes bojani	-94	21.75	63
			Hydrozoa	Ahuatzin-Hernández et al. 2023	Diphyes bojani	-94.5022	20.4189	63
			Hydrozoa	Ahuatzin-Hernández et al. 2023	Diphyes bojani	-87.3844	19.2181	63
			Hydrozoa	Ahuatzin-Hernández et al. 2023	Diphyes bojani	-94.9858	23	63
			Hydrozoa	Ahuatzin-Hernández et al. 2023	Diphyes bojani	-97.5	22.4167	63
			Hydrozoa	Ahuatzin-Hernández et al. 2023	Diphyes bojani	-86.2583	20.726	63
			Hydrozoa	Ahuatzin-Hernández et al. 2023	Diphyes bojani	-87.275	18.8317	63
			Hydrozoa	Ahuatzin-Hernández et al. 2023	Diphyes bojani	-93.75	19.75	63
			Hydrozoa	Ahuatzin-Hernández et al. 2023	Diphyes bojani	-95.0833	19.5833	63
			Hydrozoa	Ahuatzin-Hernández et al. 2023	Diphyes bojani	-87.2167	18.6167	63
			Hydrozoa	Ahuatzin-Hernández et al. 2023	Diphyes bojani	-96.9833	20.9844	63
			Hydrozoa	Ahuatzin-Hernández et al. 2023	Diphyes bojani	-93	20.5003	63
			Hydrozoa	Ahuatzin-Hernández et al. 2023	Diphyes bojani	-96.0014	19.5847	63
			Hydrozoa	Ahuatzin-Hernández et al. 2023	Diphyes bojani	-92.9836	20	63
			Hydrozoa	Ahuatzin-Hernández et al. 2023	Diphyes bojani	-87.4858	23.0003	63
			Hydrozoa	Ahuatzin-Hernández et al. 2023	Diphyes bojani	-96.8333	21	63
			Hydrozoa	Ahuatzin-Hernández et al. 2023	Diphyes bojani	-96.5	20.5	63
			Hydrozoa	Ahuatzin-Hernández et al. 2023	Diphyes bojani	-97	21.75	63
			Hydrozoa	Ahuatzin-Hernández et al. 2023	Diphyes bojani	-90	24.9833	63
			Hydrozoa	Ahuatzin-Hernández et al. 2023	Diphyes bojani	-97	25.9167	63
			Hydrozoa	Ahuatzin-Hernández et al. 2023	Diphyes bojani	-91.4858	20.5	63
			Hydrozoa	Ahuatzin-Hernández et al. 2023	Diphyes bojani	-91.4836	23.5	63
			Hydrozoa	Ahuatzin-Hernández et al. 2023	Diphyes bojani	-87.25	19.2933	63
			Hydrozoa	Ahuatzin-Hernández et al. 2023	Diphyes bojani	-96	21.75	63
			Hydrozoa	Ahuatzin-Hernández et al. 2023	Diphyes bojani	-94.9858	20.0003	63
			Hydrozoa	Ahuatzin-Hernández et al. 2023	Diphyes bojani	-94.4875	19.5675	63
			Hydrozoa	Ahuatzin-Hernández et al. 2023	Diphyes bojani	-94.5	20.4167	63
			Hydrozoa	Ahuatzin-Hernández et al. 2023	Diphyes bojani	-92.5	21	63
			Hydrozoa	Ahuatzin-Hernández et al. 2023	Diphyes bojani	-95	21.75	63
			Hydrozoa	Ahuatzin-Hernández et al. 2023	Diphyes bojani	-97.5	23.9836	63
			Hydrozoa	Ahuatzin-Hernández et al. 2023	Diphyes bojani	-93.5	19	63
			Hydrozoa	Ahuatzin-Hernández et al. 2023	Diphyes bojani	-94.5	21	63
			Hydrozoa	Ahuatzin-Hernández et al. 2023	Diphyes bojani	-90	21.9836	63
			Hydrozoa	Ahuatzin-Hernández et al. 2023	Diphyes bojani	-92	20.5	63
			Hydrozoa	Ahuatzin-Hernández et al. 2023	Diphyes bojani	-95.9858	19.9858	63
			Hydrozoa	Ahuatzin-Hernández et al. 2023	Diphyes bojani	-95.4861	21.7342	63
			Hydrozoa	Ahuatzin-Hernández et al. 2023	Diphyes bojani	-91	25	63
			Hydrozoa	Ahuatzin-Hernández et al. 2023	Diphyes bojani	-95.9858	24.5	63
			Hydrozoa	Ahuatzin-Hernández et al. 2023	Diphyes bojani	-93.5046	26.4978	63
			Hydrozoa	Ahuatzin-Hernández et al. 2023	Diphyes bojani	-93.9836	20.4858	63
			Hydrozoa	Ahuatzin-Hernández et al. 2023	Diphyes bojani	-95.9836	25.9167	63
			Hydrozoa	Ahuatzin-Hernández et al. 2023	Diphyes bojani	-92	22.5	63
			Hydrozoa	Ahuatzin-Hernández et al. 2023	Diphyes bojani	-95.1681	20.4033	63
			Hydrozoa	Ahuatzin-Hernández et al. 2023	Diphyes bojani	-87.2	19.05	63
			Hydrozoa	Ahuatzin-Hernández et al. 2023	Diphyes bojani	-94.2369	19	63
			Hydrozoa	Ahuatzin-Hernández et al. 2023	Diphyes bojani	-97.0022	23.5194	63
			Hydrozoa	Ahuatzin-Hernández et al. 2023	Diphyes bojani	-92	24	63
			Hydrozoa	Ahuatzin-Hernández et al. 2023	Diphyes bojani	-92.5	21.5	63
			Hydrozoa	Ahuatzin-Hernández et al. 2023	Diphyes bojani	-93.0525	21.9672	63
			Hydrozoa	Ahuatzin-Hernández et al. 2023	Diphyes bojani	-93.5833	21	63
			Hydrozoa	Ahuatzin-Hernández et al. 2023	Diphyes bojani	-92.5	22.4167	63
			Hydrozoa	Ahuatzin-Hernández et al. 2023	Diphyes bojani	-96.0833	20.4167	63
			Hydrozoa	Ahuatzin-Hernández et al. 2023	Diphyes bojani	-96.4533	21.7194	63
			Hydrozoa	Ahuatzin-Hernández et al. 2023	Diphyes bojani	-94	24	63
			Hydrozoa	Ahuatzin-Hernández et al. 2023	Diphyes bojani	-93.3	22.4167	63
			Hydrozoa	Ahuatzin-Hernández et al. 2023	Diphyes bojani	-92.9858	22.0003	63
			Hydrozoa	Ahuatzin-Hernández et al. 2023	Diphyes bojani	-97.0003	22.5003	63
			Hydrozoa	Ahuatzin-Hernández et al. 2023	Diphyes bojani	-94	22.4167	63
			Hydrozoa	Ahuatzin-Hernández et al. 2023	Diphyes bojani	-95	19.0003	63
			Hydrozoa	Ahuatzin-Hernández et al. 2023	Diphyes bojani	-97.4836	23	63
			Hydrozoa	Ahuatzin-Hernández et al. 2023	Diphyes bojani	-94.9681	21.9853	63
			Hydrozoa	Ahuatzin-Hernández et al. 2023	Diphyes bojani	-86.4858	23.5	63
			Hydrozoa	Ahuatzin-Hernández et al. 2023	Diphyes bojani	-92.5	20	63
			Hydrozoa	Ahuatzin-Hernández et al. 2023	Diphyes bojani	-90.5	22.5	63
			Hydrozoa	Ahuatzin-Hernández et al. 2023	Diphyes bojani	-90.9836	24	63
			Hydrozoa	Ahuatzin-Hernández et al. 2023	Diphyes bojani	-95.5	21.75	63
			Hydrozoa	Ahuatzin-Hernández et al. 2023	Diphyes bojani	-96	22.5	63
			Hydrozoa	Ahuatzin-Hernández et al. 2023	Diphyes bojani	-89	25.9836	63
			Hydrozoa	Ahuatzin-Hernández et al. 2023	Diphyes bojani	-81.8	23.53	63
			Hydrozoa	Ahuatzin-Hernández et al. 2023	Diphyes bojani	-79.7	25.57	63
			Hydrozoa	Ahuatzin-Hernández et al. 2023	Diphyes bojani	-81.83	24.3	63
			Hydrozoa	Ahuatzin-Hernández et al. 2023	Diphyes bojani	-82.8833	24.6667	63
			Hydrozoa	Ahuatzin-Hernández et al. 2023	Diphyes bojani	-88.4255	30.2801	63
			Hydrozoa	OBIS	Diphyes bojani	-79.7	25.567	63
			Hydrozoa	OBIS	Diphyes bojani	-81.8	23.533	63
			Hydrozoa	OBIS	Diphyes bojani	-81.833	24.3	63
			Hydrozoa	OBIS	Diphyes bojani	-79.35	27.533	63
			Hydrozoa	Ahuatzin-Hernández et al. 2023	Diphyes dispar	-79.9318	26.7752	64
			Hydrozoa	Ahuatzin-Hernández et al. 2023	Diphyes dispar	-96.9869	21.6208	64
			Hydrozoa	Ahuatzin-Hernández et al. 2023	Diphyes dispar	-86.7669	21.1681	64
			Hydrozoa	Ahuatzin-Hernández et al. 2023	Diphyes dispar	-96.9858	24.5028	64
			Hydrozoa	Ahuatzin-Hernández et al. 2023	Diphyes dispar	-87.2917	18.5617	64
			Hydrozoa	Ahuatzin-Hernández et al. 2023	Diphyes dispar	-94.5	22.4167	64
			Hydrozoa	Ahuatzin-Hernández et al. 2023	Diphyes dispar	-96.0003	19.5003	64
			Hydrozoa	Ahuatzin-Hernández et al. 2023	Diphyes dispar	-86.775	21.5519	64
			Hydrozoa	Ahuatzin-Hernández et al. 2023	Diphyes dispar	-93	20	64
[truncated: 4,068 more rows]
